# Supplementary material for: Development of QSAR models to predict blood-brain barrier permeability
Source: Front Pharmacol. 2022 Oct 20;13:1040838. doi: 10.3389/fphar.2022.1040838 (PMC9633177; doi:10.3389/fphar.2022.1040838)
Supplement: Supplementary file 1 [file DataSheet1.xlsx]

## Sheet: Table S1
Table S1. BBB training set
SMILES	CAS	Name	Species	Activity score	Ref.	CU Prediction	LS Prediction	ACT code
CNC(NCCSCc1ccc(CN(C)C)[o]1)=CN(=O)=O	66357-35-5	Ranitidine; Ranitidine HCl	rat	0	Young 1988 Development of a new physicochemical model for brain penetration and its application to the design of centrally acting H2 receptor histamine antagonists	0	0	A02BA07 A02BA02
[H][n]1cnc(CSCCN=C(NC)NC#N)c1C	51481-61-9	Cimetidine	rat	0	Young 1988 Development of a new physicochemical model for brain penetration and its application to the design of centrally acting H2 receptor histamine antagonists	1	1	A02BA51 A02BA01
[H][n]1c2ccc(OC)cc2nc1S(=O)Cc3ncc(C)c(OC)c3C	73590-58-6	Omeprazole	rat	1	Cheng 2002 Determination and pharmacokinetic profile of omeprazole in rat	1	1	A02BC01 A02BD05 A02BD01
[H][n]1c2ccccc2nc1S(=O)Cc3nccc(OCC(F)(F)F)c3C	103577-45-3	Lansoprazole	mouse	0	Rojo 2010 Selective Interaction of Lansoprazole and	0	1	A02BC03 A02BD02 A02BD07
C[N+]1(C)C2CC(CC1C3OC23)OC(=O)C(CO)c4ccccc4	13265-10-6	Methylscopolamine	rat	0	Callegari 2011 A comprehensive non?clinical evaluation of the CNS penetration potential of antimuscarinic agents for the treatment of overactive bladder	0	0	A03CB01 S01FA03 A03BB03
OC(C(=O)OC1CC2CCC(C1)[N+]32CCCC3)(c4ccccc4)c5ccccc5	47608-32-2	Trospium	rat	0	Callegari 2011 A comprehensive non?clinical evaluation of the CNS penetration potential of antimuscarinic agents for the treatment of overactive bladder	0	0	A03DA06 G04BD09
CCN(CC)CCNC(=O)c1cc(Cl)c(N)cc1OC	364-62-5	Metoclopramide	rat	1	Zhang 2016 Integrating in silico and in vitro approaches to predict drug accessibility to the central nervous system	1	1	A03FA01
Clc1ccc2N(C3CCN(CCCN4C(=O)Nc5ccccc45)CC3)C(=O)Nc2c1	57808-66-9	Domperidone	rat	1	Kelder et al. 1999	1	1	A03FA03
COCCOCCOCCOCCOCCOCCOCCOC1CCC2(O)C3Cc4ccc(O)c5OC1C2(CCN3CC=C)c45	854601-70-0	Naloxegol	rat	0	Andersson 2017 Naloxegol, an opioid antagonist with reduced CNS penetration	0	0	A06AH03
CC(C)(NC(=O)C1CC2(O)C3Cc4ccc(O)c5OC(C=1O)C2(CCN3CC6CC6)c45)c7nc(n[o]7)c8ccccc8	916072-89-4	Naldemedine	mouse	0	Watari 2019 Minimal contribution of P-gp on the low brain distribution of naldemedine, a peripherally acting ?-opioid receptor antagonist	0	0	A06AH05
COCCCN1CCC(CC1)NC(=O)c2cc(Cl)c(N)c3CCOc32	179474-81-8	Prucalopride	rat	1	vanDamme 2008 Prediction of blood???brain partitioning A model based on ab initio calculated quantum chemical descriptors.pdf	1	1	A06AX05
CN1CCC23C4Oc5c(O)ccc(CC1C2C=CC4O)c53	57-27-2	morphine	rat	1	Friden 2009 Structure brain exposure relationships in rat and human using a novel data set of unbound drug concentrations in brain ISF and CSF	0	1	A07DA5 N02AA51 N02AA01
CN(C)C(=O)C(CCN1CCC(O)(CC1)c2ccc(Cl)cc2)(c3ccccc3)c4ccccc4	53179-11-6	Loperamide	mouse	0	Uchida -2011-JPET-BBBreconstmouseUchida; Huang 2014 Differential role of P-glycoprotein and breast cancer resistance protein	1	1	A07DA53 A07DA03
CC(NC(C)(C)C)C(=O)c1cccc(Cl)c1	34911-55-2	Bupropion	rat	1	Zhang 2016 Integrating in Silico and in Vitro Approaches To Predict Drug	1	1	A08AA62 N06AX12
COc1ccc(Cl)cc1C(=O)NCCc2ccc(cc2)S(=O)(=O)NC(=O)NC3CCCCC3	10238-21-8	Glibenclamide	rat	0	Lahmann 2015 Systemic Administration of Glibenclamide	0	0	A10BB01
CCc1ccc(CCOc2ccc(CC3SC(=O)NC3=O)cc2)nc1	111025-46-8	Pioglitazone	mouse	1	Summerfield 2006	1	1	A10BD09 A10BG03 A10BD05
Cc1ccc(cc1Cc2ccc([s]2)c3ccc(F)cc3)C4OC(CO)C(O)C(O)C4O	928672-86-0	Canagliflozin	mouse	1	Miller 2020 Canagliflozin extends life span in genetically heterogeneous	0	0	A10BD16 A10BK02
NC(C(=O)N1C(CC2CC21)C#N)C34CC5CC(CC(O)(C5)C4)C3	361442-04-8	Saxagliptin	rat	0	EMA approval packages; Pharmacology Review 022350/S-000 Part 04; Fura 2009 Pharmacokinetics of the Dipeptidyl Peptidase 4 Inhibitor	1	0	A10BD21 A10BD25 A10BH03
C[N+](C)(C)CC(O)CC(O)=O	541-15-1	Carnitor	rat	0	Young, R. C.; Mitchell, R. C.; Brown, T. H.; Ganellin, C. R.; Griffiths, R.; Jones, M.; Rana, K. K.; Saunders, D.; Smith, I. R.; Sore, N. E.; Wilks, T. J. J. Med. Chem. 1988, 31, 656.	0	0	A16AA01
CC(=O)CC(c1ccccc1)C2C(=O)Oc3ccccc3C=2O	81-81-2	Warfarin	rat	0	Garberg 2005 In vitro models for BBB	1	1	B01AA03
CC(=O)Oc1ccccc1C(O)=O	50-78-2	Aspirin	rat	1	N. Miyagi, H. Kondoh, E. Sakurai, N. Hikichi and H. Niwa, J. Pharmacobio-Dyn., 9 (1986)	1	0	B01AC06 C07FX04 M01BA03 N02BA71 C10BX02
Clc1ccc([s]1)C(=O)NCC2CN(C(=O)O2)c3ccc(cc3)N4CCOCC4=O	366789-02-8	Rivaroxaban	mouse	0	Gnott 2011 In Vitro and In Vivo P-Glycoprotein Transport Characteristics of Gnott 2011 In vitro and in vivo P-glycoprotein transport characteristics of Rivaroxaban"	0	1	B01AF01
CN1CCc2nc([s]c2C1)C(=O)NC3CC(CCC3NC(=O)C(=O)Nc4ccc(Cl)cn4)C(=O)N(C)C	480449-70-5	Edoxaban	mouse	1	Mikkaichi 2014 Edoxaban Transport via P-Glycoprotein Is a Key Factor for the Drug's Disposition	1	0	B01AF03
OCC(O)C(O)C(O)C(O)CO	69-65-8	Mannitol	rat	0	Sisson 1971 Brain distribution spaces of mannitol H	0	1	B05CX04 A06AD16 R05CB16 B05BC01 V04CX04
CC1OC(CC(O)C1O)OC2C(O)CC(OC2C)OC3C(O)CC(OC3C)OC4CCC5(C)C(CCC6C5CC(O)C7(C)C(CCC67O)C8COC(=O)C=8)C4	20830-75-5	Digoxin	mouse	0	Gnott 2011 In Vitro and In Vivo P-Glycoprotein Transport Characteristics of	0	0	C01AA05
COc1ccc2nccc(C(O)C3CC4CCN3CC4C=C)c2c1	56-54-2	Quinidine	rat	1	Young, R. C.; Mitchell, R. C.; Brown, T. H.; Ganellin, C. R.; Griffiths, R.; Jones, M.; Rana, K. K.; Saunders, D.; Smith, I. R.; Sore, N. E.; Wilks, T. J. J. Med. Chem. 1988, 31, 656.	1	1	C01BA01 C01BA51 C01BA71
Oc1ccc(cc1)C2CNCCc3c(Cl)c(O)c(O)cc23	67227-56-9	Fenoldopam	rat	0	US FDA approval packages; Mosby's drug consult, pharmapendium approval packages; Hahn 1982 Characterization of the Peripheral and Central Effects of SK	1	1	C01CA19
CN1C(=O)NC(=O)c2c1nc[n]2C	83-67-0	theobromine	rat	1	Young, R. C.; Mitchell, R. C.; Brown, T. H.; Ganellin, C. R.; Griffiths, R.; Jones, M.; Rana, K. K.; Saunders, D.; Smith, I. R.; Sore, N. E.; Wilks, T. J. J. Med. Chem. 1988, 31, 656.	1	1	C03BD01 R03DA07 R03DA57
Nc1nc(N)c2nc(c3ccccc3)c(N)nc2n1	396-01-0	Triamterene	rat	1	Kau 1977 Distribution and Pharmacokinetics of Triamterene in Rats	1	0	C03DB02
CC(C)NCC(O)c1ccc(NS(C)(=O)=O)cc1	3930-20-9	Sotalol	rat	0	Lemmer1985_Article_ChronopharmacokineticsOfBeta-r	0	1	C07AA07 C07BA07 C07FX02
CC(C)NCC(O)COc1ccc(NC(C)=O)cc1	6673-35-4	Practolol	mouse	1	Mente 2005 A recursive-partitioning model for blood-brain barrier permeation	1	1	C07AB01
CC(C)(C)NCC(O)COc1ccc(NC(=O)NC2CCCCC2)cc1	57460-41-0	Talinolol	mouse	1	Kallem 2012 A Simplified Protocol Employing Elacridar in Rodents	1	1	C07AB13
CC(C)NCC(O)COc1ccccc1OCC=C	6452-71-7	Oxprenolol	rat	1	Friden 2009 Structure brain exposure relationships in rat and human using a novel data set of unbound drug concentrations in brain ISF and CSF	1	1	C07BA02 C07AA02 C07CA02
CC(C)(C)NCC(O)COc1cccc2CC(O)C(O)Cc21	42200-33-9	nadolol	rat	1	Friden 2009 Structure brain exposure relationships in rat and human using a novel data set of unbound drug concentrations in brain ISF and CSF	1	1	C07BA12 C07AA12
[H][n]1ccc2c(OCC(O)CNC(C)C)cccc21	13523-86-9	Pindolol	rat	1	Muehlbacher et al., 2011 Qualititative prediction of BBB permeability on a large and refined dataset; Friden et al., 2009 Structure brain exposure relationships in rat and human using a novel data set of unbound drug concentrations in brain ISF and CSF	1	1	C07CA03 C07AA03
CC(C)NCC(O)COc1ccc(CC(N)=O)cc1	29122-68-7	Atenolol	rat	1	US FDA approval packages; Hakkarainen et al., 2010 Comparison of in vitro cell models in predicting in vivo brain entry of drugs	1	1	C07CB53 C07AB03 C07FB03
COCCc1ccc(OCC(O)CNC(C)C)cc1	51384-51-1	Metoprolol	rat	1	Friden 2009 Structure brain exposure relationships in rat and human using a novel data set of unbound drug concentrations in brain ISF and CSF	1	1	C07FB02 C07FX05 C07FX03
CC(C)NCC(O)COc1cccc2ccccc12	525-66-6	propranolol	rat	1	Friden 2009 Structure brain exposure relationships in rat and human using a novel data set of unbound drug concentrations in brain ISF and CSF	1	1	C07FX01 C07AA05 C07BA05
COCCOC(=O)C1C(c2cccc(c2)N(=O)=O)C(=C(C)NC=1C)C(=O)OC(C)C	66085-59-4	Nimodipine	rat	1	Liu 2003_Article_EffectOfP-glycoproteinInhibito	1	1	C08CA06
COc1ccc(CCN(C)CCCC(C#N)(C(C)C)c2ccc(OC)c(OC)c2)cc1OC	52-53-9	Verapamil	rat	1	Iwanaga 2011 Inhibitory Effects of Furanocoumarin Derivatives in Kampo Extract	1	1	C09BB10 C08DA51 C08DA01
COCc1c(nc(C(C)C)c(C=CC(O)CC(O)CC(O)=O)c1c2ccc(F)cc2)C(C)C	145599-86-6	cerivastatin	mouse	0	Kivistö2004_Article_CharacterisationOfCerivastatin	0	0	C10AA06
CCOC(=O)C(C)(C)Oc1ccc(Cl)cc1	637-07-0	Clofibrate	rat	0	Cayen 1977 CLOFIBRATE AND CLOFIBRIC ACID	0	1	C10AB01
NC(N)=O	57-13-6	Urea	rat	0	Garberg 2005 In vitro models for BBB	1	1	D02AE01 B05BC02 D02AE51
OCC(NC(=O)C(Cl)Cl)C(O)c1ccc(cc1)N(=O)=O	56-75-7	Chloramphenicol	rat	0	GLAZKO 1949 biochemical	0	0	D06AX02 S02AA01 D10AF03 G01AA05 J01BA01
CCCCNc1cc(cc(c1Oc2ccccc2)S(N)(=O)=O)C(O)=O	28395-03-1	Bumetanide	rat	0	Wang, S., Zhang, X.Q., Song, C.G., Xiao, T., Zhao, M., Zhu, G., Zhao, C.S., 2015. In vivo	0	0	G01AE10 C03CB02 C03EB02
CCCc1n[n](C)c2C(=O)NC(=Nc12)c3cc(ccc3OCC)S(=O)(=O)N4CCN(C)CC4	139755-83-2	Sildenafil	rat	1	US FDA approval packages; Pharmacology Review 021845/S-000; Journal of Neurochemistry - 2015 - Gomez?Vallejo - Pharmacokinetic investigation of sildenafil using positron emission	1	0	G01AE10 G04BE03
[H][n]1cc(C(=O)c2c(F)ccc(NS(=O)(=O)CCC)c2F)c3cc(cnc31)c4ccc(Cl)cc4	918504-65-1	Vemurafenib	mouse	0	Vemuratenib, Center for drug evaluation and research, Application number: 202429Orig1s000, Clinical Pharmacology and Biopharmaceutics Review(s); Durmus 2012 Oral Availability and Brain Penetration of the	0	0	G01AE10 L01XE15
COc1ccc2cc(ccc2c1)C(C)C(O)=O	22204-53-1	Naproxen	mouse	0	Summerfield 2006	0	0	G02CC02 M02AA12 M01AE56 M01AE52 M01AE02
CC12CCC3C(CCc4cc(O)ccc34)C2CCC1O	50-28-2	Estradiol	rat	0	van der Berg 2004 Uptake of estradiol or progesterone into the CSF following	0	1	G03FA16 G03FA06 G03FA09 G03FA14 G03CA53 G03FA12 G03FB12
CCN(CC)CC#CCOC(=O)C(O)(C1CCCCC1)c2ccccc2	5633-20-5	Oxybutynin	rat	1	Callegari 2011 A comprehensive non?clinical evaluation of the CNS penetration potential of antimuscarinic agents for the treatment of overactive bladder	1	1	G04BD04
CC(C)N(CCC(c1ccccc1)c2cc(C)ccc2O)C(C)C	124937-51-5	Tolterodine	rat	1	Callegari 2011 A comprehensive non?clinical evaluation of the CNS penetration potential of antimuscarinic agents for the treatment of overactive bladder	1	1	G04BD07
O=C(OC1CN2CCC1CC2)N3CCc4ccccc4C3c5ccccc5	242478-37-1	Solifenacin	rat	1	Callegari 2011 A comprehensive non?clinical evaluation of the CNS penetration potential of antimuscarinic agents for the treatment of overactive bladder	1	1	G04BD08 G04CA53
NC(=O)C(C1CCN(CCc2ccc3OCCc3c2)C1)(c4ccccc4)c5ccccc5	133099-04-4	Darifenacin	rat	0	Ferlenghi 2020 The GABAB receptor positive allosteric modulator COR659 In vitro	1	0	G04BD10
CN(C)C1C2CC3Cc4c(ccc(O)c4C(=O)C3=C(O)C2(O)C(=O)C(C(N)=O)=C1O)N(C)C	10118-90-8	Minocycline	rat	1	Colovic 2003 iquid chromatographic determination of minocycline in	1	0	J01AA08 J01AA20 A01AB23
CN(C)C1C2CC3Cc4c(cc(CNCC(C)(C)C)c(O)c4C(=O)C3=C(O)C2(O)C(=O)C(C(N)=O)=C1O)N(C)C	389139-89-3	Omadacycline	rat	0	US FDA approval packages; NCATS drugs; Lin 2016 Pharmacokinetics distribution metabolism	1	0	J01AA15 J01AA20
CC1CSC2C(NC(=O)C(N)c3ccccc3)C(=O)N2C=1C(O)=O	15686-71-2	Cephalexin	rat	0	Tsai 2000 Simultaneous blood and brain sampling of cephalexin in the rat by	0	0	J01DB01
CC(O)C1C2C(C)C(SC3CNC(C3)C(=O)N(C)C)=C(N2C1=O)C(O)=O	96036-03-2	Meropenem	mouse	0	Matsumoto 2016 Pharmacokinetics and brain penetration of carbapenems in mice	0	0	J01DH02 J01DH52
CC(O)C1C2C(C)C(SC3CNC(CNS(N)(=O)=O)C3)=C(N2C1=O)C(O)=O	148016-81-3	Doripenem	mouse	0	Matsumoto 2016 Pharmacokinetics and brain penetration of carbapenems in mice	0	0	J01DH04
CC(O)C1C2C(C)C(SC3C[n]4cnc[n+]4C3)=C(N2C1=O)C([O-])=O	120410-24-4	Biapenem	mouse	0	Matsumoto 2016 Pharmacokinetics and brain penetration of carbapenems in mice	0	0	J01DH05
CCN1C=C(C(O)=O)C(=O)c2cc(F)c(cc12)N3CCN(C)CC3	70458-92-3	Pefloxacin	mouse	1	Lange 2000 In vitro and in vivo investigations on fluoroquinolones effects of the P-glycoprotein efflux transporter on brain distribution of sparfloxacin	1	1	J01MA03
CCN1C=C(C(O)=O)C(=O)c2cc(F)c(nc12)N3CCNCC3	74011-58-8	Enoxacin	rat	0	Kawakami 1997 Effect of Acute Ranal	0	0	J01MA04
CC1CN(CC(C)N1)c2c(F)c(N)c3C(=O)C(=CN(C4CC4)c3c2F)C(O)=O	110871-86-8	Sparfloxacin	mouse	1	Lange 2000 In vitro and in vivo investigations on fluoroquinolones effects of the P-glycoprotein efflux transporter on brain distribution of sparfloxacin	1	1	J01MA09
CC1COc2c(N3CCN(C)CC3)c(F)cc4C(=O)C(=CN1c24)C(O)=O	100986-85-4; 82419-36-1	levofloxacin; Ofloxacin	rat	1	Friden 2009 Structure brain exposure relationships in rat and human using a novel data set of unbound drug concentrations in brain ISF and CSF	1	1	J01MA12 A02BD10 S01AE05
OC(=O)C1=CN(C2CC2)c3cc(N4CCNCC4)c(F)cc3C1=O	85721-33-1	Ciprofloxacin	mouse	1	Lange 2000 In vitro and in vivo investigations on fluoroquinolones effects of the P-glycoprotein efflux transporter on brain distribution of sparfloxacin	1	1	J01RA11 S03AA07 J01MA02
CCN1C=C(C(O)=O)C(=O)c2cc(F)c(cc12)N3CCNCC3	70458-96-7	Norfloxacin	rat	0	Ooie 1997 QUANTITATIVE BRAIN MICRODIALYSIS STUDY ON THE MECHANISM	1	1	J01RA13 S01AE02 J01MA06
CCC(C)CCCC(=O)NC(CCN)C(=O)NC(C(C)O)C(=O)NC(CCN)C(=O)NC1CCNC(=O)C(NC(=O)C(CCN)NC(=O)C(CCN)NC(=O)C(CC(C)C)NC(=O)C(CC(C)C)NC(=O)C(CCN)NC1=O)C(C)O	1066-17-7	Colistin	mouse	0	Jin 2012 Effect of Systemic Infection Induced by Pseudomonas aeruginosa on	0	0	J01XB01 A07AA10
O=C1CN(N=Cc2ccc([o]2)N(=O)=O)C(=O)N1	67-20-9	Nitrofurantoin	rat	0	Friden 2009 Structure brain exposure relationships in rat and human using a novel data set of unbound drug concentrations in brain ISF and CSF	1	1	J01XE01 J01XE51
CCCCCOc1ccc(cc1)c2ccc(cc2)c3ccc(cc3)C(=O)NC4CC(O)C(O)NC(=O)C5C(O)C(C)CN5C(=O)C(NC(=O)C(NC(=O)C6CC(O)CN6C(=O)C(NC4=O)C(C)O)C(O)C(O)c7ccc(O)cc7)C(C)O	166663-25-8	Anidulafungin	rat	0	Damle 2008 Pharmacokinetics and Tissue Distribution of Anidulafungin in Rats	0	0	J02AX06
Nc1ccc(C(O)=O)c(O)c1	65-49-6	Para-aminosalicylic acid	mouse	0	Hong 2014 Roles of P-glycoprotein and multidrug resistance	0	0	J04AA02 J04AA03 J04AA01
COC1C=COC2(C)Oc3c(C)c(O)c4c(O)c(NC(=O)C(C)=CC=CC(C)C(O)C(C)C(O)C(C)C(OC(C)=O)C1C)c(C=NN5CCN(C)CC5)c(O)c4c3C2=O	13292-46-1	Rifampicin	mouse	0	Qosa 2012 Enhanced Brain Amyloid Clearance by Rifampicin and	0	0	J04AM02 J04AB02 J04AM06
NC1NC(=O)c2nc[n](COCCO)c2N=1	59277-89-3	Acyclovir	rat	1	Muehlbacher 2011 Qualititative prediction of BBB permeability on a large and refined dataset	1	1	J05AB01 D06BB03 S01AD03 D06BB53
CC(C)(C)NC(=O)C1CC2CCCCC2CN1CC(O)C(Cc3ccccc3)NC(=O)C(CC(N)=O)NC(=O)c4ccc5ccccc5n4	127779-20-8	Saquinavir	mouse	1	Kim 1998 The Drug Transporter P-glycoprotein Limits Oral Absorption and Brain Entry of	1	0	J05AE01
Cc1c(O)cccc1C(=O)NC(CSc2ccccc2)C(O)CN3CC4CCCCC4CC3C(=O)NC(C)(C)C	159989-64-7	Nelfinavir	rat	0	Anderson 2006 Nelfinavir	0	0	J05AE04
OCC1CCC(O1)[n]2cnc3C(=O)NC=Nc32	69655-05-6	Didanosine	rat	0	Anderson, B. D.; Hoesterey. B. L.; Baker, D. C.; Galinsky, R. E. Uptake kinetics of 2’,3’-dideoxyinosine into brain and cerebrospinal fluid of rats: intravenous infusion studies. J. Pharmacol. Exp. Ther. 1990, 253, 113-118.	1	0	J05AF02
NC1C=CN(C2CCC(CO)O2)C(=O)N=1	7481-89-2	Zalcitabine	rat	1	FDA approval package; Borg 1998 Pharmacokinetics and Distribution over the Blood-Brain Barrier	0	1	J05AF03
CC1=CN(C2OC(CO)C=C2)C(=O)NC1=O	3056-17-5	Stavudine	rat	1	Yang1997_Article_MicrodialysisStudiesOfTheDistr	0	1	J05AF04 J05AR07
[H][n]1c2ccc(NS(C)(=O)=O)cc2cc1C(=O)N3CCN(CC3)c4ncccc4NC(C)C	136817-59-9	Delavirdine	rat	0	Friden 2009 Structure brain exposure relationships in rat and human using a novel data set of unbound drug concentrations in brain ISF and CSF	0	0	J05AG02
CCOC(=O)C1CC(N)C(NC(C)=O)C(OC(CC)CC)C=1	196618-13-0	Oseltamivir	rat	0	Freichel 2009 Oseltamivir_is_Devoid_of_Specific_Behavioral_and_O	0	0	J05AH02
Nc1nc(NC2CC2)c3nc[n](C4CC(CO)C=C4)c3n1	136470-78-5	1592U89	rat	0	Daluge 1997 1592U89, a Novel Carbocyclic Nucleoside Analog with Potent	0	0	J05AR13 J05AR02 J05AR04
OC(=O)CCCc1ccc(cc1)N(CCCl)CCCl	305-03-3	Chlorambucil	rat	0	Greig 1988 Comparative brain and plasma pharmacokinetics and anticancer activities of chlorambucil and melphalan in the rat	0	1	L01AA02
NC(Cc1ccc(cc1)N(CCCl)CCCl)C(O)=O	148-82-3	Melphalan	rat	0	Greig 1988 Comparative brain and plasma pharmacokinetics and anticancer activities of chlorambucil and melphalan in the rat	0	0	L01AA03
CC12CC(O)C3C(CCC4=CC(=O)C=CC34C)C1CCC2(O)C(=O)COC(=O)CCCc5ccc(cc5)N(CCCl)CCCl	29069-24-7	Prednimustine	rat	0	Greig1990_Article_PhysicochemicalAndPharmacokine	0	0	L01AA08
CS(=O)(=O)OCCCCOS(C)(=O)=O	55-98-1	Busulfan	rat	1	US FDA approval packages; Administrative documents 020954; Hassan 1996 Aspects Concerning Busulfan Pharmacokinetics and Bioavailability	1	1	L01AB01
ClCCNC(=O)N(CCCl)N=O	154-93-8	Carmustine	rat	1	Young, R. C.; Mitchell, R. C.; Brown, T. H.; Ganellin, C. R.; Griffiths, R.; Jones, M.; Rana, K. K.; Saunders, D.; Smith, I. R.; Sore, N. E.; Wilks, T. J. J. Med. Chem. 1988, 31, 656.	1	1	L01AD01
[H][n]1cc(CCc2ccc(cc2)C(=O)NC(CCC(O)=O)C(O)=O)c3C(=O)N=C(N)Nc31	137281-23-3	Pemetrexed	mouse	0	Agarwal 2013 Brain Efflux Index To Investigate the Influence of Active Efflux	0	0	L01BA04
NC1C=CN(C2OC(CO)C(O)C2(F)F)C(=O)N=1	95058-81-4	Gemcitabine	rat	0	Apparaju2007_Article_PharmacokineticsOfGemcitabineI	0	0	L01BC05
[H][n]1c2ccccc2c3CCN4CC(CC(O)(CC)C4)CC(C(=O)OC)(c5cc6c(cc5OC)N(C)C7C(O)(C(OC(C)=O)C8(CC)C=CCN9CCC76C98)C(=O)OC)c31	865-21-4	Vinblastine	rat	1	Garberg et al., 2005 In vitro models for BBB	1	1	L01CA01
CC(=O)OC1C(=O)C2(C)C(O)CC3OCC3(OC(C)=O)C2C(OC(=O)c4ccccc4)C5(O)CC(OC(=O)C(O)C(NC(=O)c6ccccc6)c7ccccc7)C(C)=C1C5(C)C	33069-62-4	Paclitaxel	mouse	0	Brunden 2011 The characterization of microtubule-stabilizing drugs as possible therapeutic agents for Alzheimer's disease and related tauopathies	0	0	L01CD01
COc1cccc2C(=O)c3c(O)c4CC(O)(CC(OC5CC(N)C(O)C(C)O5)c4c(O)c3C(=O)c12)C(C)=O	20830-81-3	Daunorubicin (Daunomycin)	rat	1	EMA approval packages; Public Assessment Report EMA/486480/2018; EMEA/H/C/004282/0000; Zini1986_Article_DispositionAndMetabolismOf[14-	1	0	L01DB02 L01XY01
CC1CCCC2(C)OC2CC(NC(=O)CC(O)C(C)(C)C(=O)C(C)C1O)C(C)=Cc3c[s]c(C)n3	219989-84-1	Ixabepilone	mouse	1	Brunden 2011 The characterization of microtubule-stabilizing drugs as possible therapeutic agents for Alzheimer's disease and related tauopathies	1	1	L01DC04
CS(=O)(=O)CCNCc1ccc([o]1)c2ccc3ncnc(Nc4ccc(OCc5cccc(F)c5)c(Cl)c4)c3c2	231277-92-2	Lapatinib	mouse	0	Tsang 2020 Development of a Potent Brain-Penetrant EGFR Tyrosine Kinase; US FDA approval packages; Lapatinib, Center for drug evaluation and research, Application number: 22-059, Clinical Pharmacology and Biopharmaceutics Review(s)	0	0	L01XE07
COC1CC(CCC1OCCO)CC(C)C2CC(=O)C(C)C=C(C)C(O)C(OC)C(=O)C(C)CC(C)C=CC=CC=C(C)C(CC3CCC(C)C(O)(O3)C(=O)C(=O)N4CCCCC4C(=O)O2)OC	159351-69-6	Everolimus	rat	1	OReilly 2010 Comparative_pharmacokinetics_of_RAD001_e; EMA approval packages; Assessment Report EMA/646111/2011; EMEA/H/C/002311//0000	1	0	L01XE10 L04AA18
CN(c1ccc2c(C)[n](C)nc2c1)c3ccnc(Nc4ccc(C)c(c4)S(N)(=O)=O)n3	444731-52-6	Pazopanib	mouse	0	Minocha et al., 2012 Enhanced brain accumulation of pazopanib by modulating P-gp and Bcrp1 mediated efflux with canertinib or erlotinib	0	0	L01XE11
COc1cc2c(Nc3ccc(Br)cc3F)ncnc2cc1OCC4CCN(C)CC4	443913-73-3	Vandetanib	mouse	1	Minocha 2012 Co-administration strategy to enhance brain accumulation of vandetanib by	1	1	L01XE12
CN(C)CC=CC(=O)Nc1cc2c(Nc3ccc(F)c(Cl)c3)ncnc2cc1OC4CCOC4	850140-72-6	Afatinib	mouse	1	Ballard 2016 Preclinical Comparison of Osimertinib with other EGF in EGFR mutant NSCLC brain metastases models and early evidence of clinical brain models	1	1	L01XE13
[H][n]1ccc2c(ncnc21)c3cn[n](c3)C(CC#N)C4CCCC4	941678-49-5	Ruxolitinib	rat	0	Yeleswaram 2014 The Janus kinase 2 inhibitor	0	1	L01XE18
CN1CCN(CC1)Cc2ccc(NC(=O)c3ccc(C)c(c3)C#Cc4cnc5C=CC=N[n]54)cc2C(F)(F)F	943319-70-8	Ponatinib	mouse	1	Laramy 2017 Heterogeneous binding and central nervous system distribution of the multitargeted kinase inhibitor ponatinib restrict orthotopic efficacy	1	0	L01XE24
CN1C(=O)C(C)=C2N(C(=O)N(C3CC3)C(=O)C2=C1Nc4ccc(I)cc4F)c5cccc(NC(C)=O)c5	871700-17-3	Trametinib	mouse	1	Vaidhyanathan 2014 Factors Influencing the CNS Distribution of a Novel MEK-1 2 Inhibitor Implications for Combination Therapy for Melanoma Brain Metastases	1	1	L01XE25
Nc1ncnc2c1c(n[n]2C3CCCN(C3)C(=O)C=C)c4ccc(Oc5ccccc5)cc4	936563-96-1	Ibrutinib	mouse	0	van Hoppe 2018 P?Glycoprotein MDR1 ABCB1 Restricts Brain Penetration of the	0	1	L01XE27
COc1cc(N(C)CCN(C)C)c(NC(=O)C=C)cc1Nc2nccc(n2)c3c[n](C)c4ccccc34	1421373-65-0	Tagrisso; Osimertinib	mouse	1	Ballard 2016 Preclinical Comparison of Osimertinib with other EGF in EGFR mutant NSCLC brain metastases models and early evidence of clinical brain models	1	1	L01XE35
CN1CCN(CC1)c2ccc(Nc3nc(Oc4cccc(NC(=O)C=C)c4)c5[s]ccc5n3)cc2	1353550-13-6	Olmutinib	rat	1	Colclough et al., 2021 Preclinical Comparison of the Blood–brain barrier Permeability of Osimertinib with Other EGFR TKIs	1	1	L01XE40
COc1cc(ccc1Nc2ncc(Cl)c(Nc3ccccc3P(C)(C)=O)n2)N4CCC(CC4)N5CCN(C)CC5	1197953-54-0	Brigatinib	mouse	0	Li 2018 P glycoprotein and breast cancer resistance protein restrict brigatinib brai	0	1	L01XE43
CC1Oc2cc(cnc2N)c3c(CN(C)C(=O)c4ccc(F)cc14)n[n](C)c3C#N	1454846-35-5	Lorlatinib	mouse	1	Li 2018 P-glycoprotein (MDR1ABCB1) restricts brain accumulation and cytochrome P450-3A (CYP3A) limits oral availability of the novel ALKROS1 inhibitor lorlatinib	1	0	L01XE44
COC(=O)NC(C)CNc1nccc(n1)c2c[n](nc2c3cc(Cl)cc(NS(C)(=O)=O)c3F)C(C)C	1269440-17-6	Encorafenib	mouse	0	EMA approval packages; NCATS drugs; Also in Wang 2018 P-glycoprotein MDR1 ABCB1 and Breast Cancer Resistance Protein	0	0	L01XE46
COc1cc2ncnc(Nc3ccc(F)c(Cl)c3)c2cc1NC(=O)C=CCN4CCCCC4	1110813-31-4	Dacomitinib	rat	1	Colclough et al., 2021 Preclinical Comparison of the Blood–brain barrier Permeability of Osimertinib with Other EGFR TKIs	1	1	L01XE47
C#Cc1cccc(Nc2ncnc3cc4OCCOCCOCCOc4cc23)c1	610798-31-7	Icotinib	rat	1	Colclough et al., 2021 Preclinical Comparison of the Blood–brain barrier Permeability of Osimertinib with Other EGFR TKIs	0	1	L01XE48
OC1CCN(C1)C(=O)Nc2cn[n]3C=CC(=Nc23)N4CCCC4c5cc(F)ccc5F	1223403-58-4	Larotrectinib	rat	0	US FDA approval packages; NCATS drugs; Fischer 2020 Entrectinib, a TRKROS1 inhibitor with anti CNS tumor; British J Pharmacology - 2020 - Wang - OATP1A 1B CYP3A ABCB1 and ABCG2 limit oral availability of the NTRK inhibitor	0	0	L01XE53
[H][n]1nc(NC(=O)c2ccc(cc2NC3CCOCC3)N4CCN(C)CC4)c5cc(Cc6cc(F)cc(F)c6)ccc51	1108743-60-7	Entrectinib	rat	1	Rangaraju 2017 P1419 Preclinical and clinical efficacy of entrectinib in primary and; NCATS Inxight: Drugs	1	1	L01XE56
CC(C)CC(NC(=O)C(Cc1ccccc1)NC(=O)c2cnccn2)[B](O)O	179324-69-7	Bortezomib	rat	0	EMA approval packages; NCATS drugs; Hemeryck2007_Article_TissueDistributionAndDepletion; low brain penetration is confirmed in Huehnchen 2020 Bortezomib	1	0	L01XX32
COC1C(CC(O)CN)OC2CC3OC(CCC4OC(CCC56CC7OC8C(OC9CCC(CC(=O)CC21)OC9C8O6)C7O5)CC4=C)CC(C)C3=C	441045-17-6	Eribulin Mesylate	mouse	0	Wozniak 2011 Comparison of neuropathy inducing effects of eribulin mesylate, paclitaxel and ixabepilone in mice	0	0	L01XX41
Fc1ccc(CC2=NNC(=O)c3ccccc23)cc1C(=O)N4CCN(CC4)C(=O)C5CC5	763113-22-0	Olaparib	rat	0	Hanna 2020 Pharmacokinetics, safety, and tolerability of olaparib	0	0	L01XX46
C[n]1ncnc1C2C(Nc3cc(F)cc4C(=O)NN=C2c34)c5ccc(F)cc5	1207456-01-6	Talazoparib	mouse	0	Kizilbash 2017 Restricted Delivery of Talazoparib Across the Blood Brain Barrier Limits the Sensitizing Effects of PARP Inhibition on Temozolomide Therapy in Glioblastoma	0	1	L01XX60
Fc1cncc(c1)N(C(C(=O)NC2CC(F)(F)C2)c3ccccc3Cl)C(=O)C4CCC(=O)N4c5cc(ccn5)C#N	1448347-49-6	Ivosidenib	rat	0	FDA approval packages; Nelamangala 2021 Preclinical Drug Metabolism, Pharmacokinetic, and	0	0	L01XX62
CC12CCC3C(C(CCCCCCCCCS(=O)CCCC(F)(F)C(F)(F)F)Cc4cc(O)ccc34)C2CCC1O	129453-61-8	ICI 182780	rat	1	Alfinito 2008 ICI 182780 Penetrates Brain and Hypothalamic Tissue	1	0	L02BA03
CC(C)(C#N)c1cc(C[n]2cncn2)cc(c1)C(C)(C)C#N	120511-73-1	Anastrozole	mouse	0	Miyajima et al., 2013 Investigation of the effect of active efflux at the blood-brain barrier on the distribution of nonsteroidal aromatase inhibitors in the central nervous system	1	1	L02BG03
N#Cc1ccc(cc1)C(c2ccc(cc2)C#N)[n]3cncn3	112809-51-5	Letrozole	mouse	1	Miyajima 2013 Investigation of the effect of active efflux at the blood-brain barrier on the distribution of nonsteroidal aromatase inhibitors in the central nervous system	1	1	L02BG04
[H][n]1cncc1CCN	51-45-6	Histamine	mouse	0	Pardridge2005_Article_TheBlood-brainBarrierBottlenec	0	1	L03AX14 V04CG03
[H][n]1ccc2c(ncnc21)N(C)C3CN(CCC3C)C(=O)CC#N	477600-75-2	Tofacitinib	rat	0	Yeleswaram 2014 The Janus kinase 2 inhibitor	0	1	L04AA29
CCC1NC(=O)C(C(O)C(C)CC=CC)N(C)C(=O)C(C(C)C)N(C)C(=O)C(CC(C)C)N(C)C(=O)C(CC(C)C)N(C)C(=O)C(C)NC(=O)C(C)NC(=O)C(CC(C)C)N(C)C(=O)C(NC(=O)C(CC(C)C)N(C)C(=O)CN(C)C1=O)C(C)C	59865-13-3	Cyclosporine	rat	1	Garberg et al., 2005 In vitro models for BBB; Muehlbacher et al., 2011 Qualititative prediction of BBB permeability on a large and refined dataset	0	0	L04AD01 S01XA18
CN(Cc1cnc2nc(N)nc(N)c2n1)c3ccc(cc3)C(=O)NC(CCC(O)=O)C(O)=O	59-05-2	methotrexate	rat	0	Friden 2009 Structure brain exposure relationships in rat and human using a novel data set of unbound drug concentrations in brain ISF and CSF; On 2013 Rapid and reversible enhancement of blood–brain barrier permeability using lysophosphatidic acid	0	0	L04AX03 L01BA01
Nc1cccc2C(=O)N(Cc12)C3CCC(=O)NC3=O	191732-72-6	Lenalidomide	mouse	0	Rozewski 2012 Pharmacokinetics and Tissue Disposition of Lenalidomide in Mice	0	0	L04AX04
[H][n]1c2c(CC)cccc2c3CCOC(CC)(CC(O)=O)c31	41340-25-4	Etodolac	rat	0	BROCK 1990 Enantio	0	0	M01AB08
OC(=O)C1CC[n]2c1ccc2C(=O)c3ccccc3	74103-06-3	Ketorolac	rat	0	Andersen_jNeuroSciMeth-2014_BBB-penetration_in-vivo_steadyState	0	0	M01AB15 S01FB51 S01BC05
Cc1cccc(Nc2ccccc2C(O)=O)c1C	61-68-7	Mefenamic acid	mouse	0	Stock 2006 The geminal dimethyl analogue of Flurbiprofen as a novel; Fukuda 2005 Altered Brain Penetration of Diclofenac and Mefenamic Acid	0	0	M01AG01
Cc1ccc(cc1)c2cc(n[n]2c3ccc(cc3)S(N)(=O)=O)C(F)(F)F	169590-42-5	Celecoxib	mouse	1	US FDA approval packages; Pharmacology Review 020998; Summerfield 2006	1	0	M01AH01 G01AE10 L01XX33 C08CA51
CS(=O)(=O)c1ccc(cc1)C2COC(=O)C=2c3ccccc3	162011-90-7	Rofecoxib	mouse	1	US FDA approval packages; Pharmacology Review 021042 Part 01; Summerfield 2006	0	0	M01AH02
Cc1[o]nc(c2ccccc2)c1c3ccc(cc3)S(N)(=O)=O	181695-72-7	Valdecoxib	mouse	0	Summerfield 2006 Improving the in Vitro Prediction of in Vivo Central Nervous System Penetration: Integrating Permeability, P-glycoprotein Efflux, and Free Fractions in Blood and Brain	0	1	M01AH03
Cc1ccc(cn1)c2ncc(Cl)cc2c3ccc(cc3)S(C)(=O)=O	202409-33-4	Etoricoxib	mouse	1	Summerfield 2006	1	0	M01AH05
CCCCC1C(=O)N(N(C1=O)c2ccccc2)c3ccccc3	50-33-9	Phenylbutazone	rat	1	Bickel M.H., Gerney R., J. Pharm. Pharrmacol. 32 (1980) 669.	1	1	M01BA01 M01AA01 M02AA01
CC(=O)OC1CC2CCC3C(CCC4(C)C3CC(C4OC(C)=O)[N+]5(C)CCCCC5)C2(C)CC1N6CCCCC6	86029-43-8	Vecuronium	rat	0	Young, R. C.; Mitchell, R. C.; Brown, T. H.; Ganellin, C. R.; Griffiths, R.; Jones, M.; Rana, K. K.; Saunders, D.; Smith, I. R.; Sore, N. E.; Wilks, T. J. J. Med. Chem. 1988, 31, 656.	0	0	M03AC03
CC(=O)OC1CC2CCC3C(CCC4(C)C3CC(C4OC(C)=O)N5CC[N+](C)(C)CC5)C2(C)CC1N6CC[N+](C)(C)CC6	52212-02-9	Arduan	rat	0	Young, R. C.; Mitchell, R. C.; Brown, T. H.; Ganellin, C. R.; Griffiths, R.; Jones, M.; Rana, K. K.; Saunders, D.; Smith, I. R.; Sore, N. E.; Wilks, T. J. J. Med. Chem. 1988, 31, 656.	0	0	M03AC06
COc1cc(CC2c3c(CC[N+]2(C)CCCOC(=O)CCC(=O)OCCC[N+]4(C)CCc5cc(OC)c(OC)c(OC)c5C4Cc6cc(OC)c(OC)c(OC)c6)cc(OC)c(OC)c3OC)cc(OC)c1OC	106819-53-8	Nuromax	rat	0	Young, R. C.; Mitchell, R. C.; Brown, T. H.; Ganellin, C. R.; Griffiths, R.; Jones, M.; Rana, K. K.; Saunders, D.; Smith, I. R.; Sore, N. E.; Wilks, T. J. J. Med. Chem. 1988, 31, 656.	0	0	M03AC07
CC(=O)OC1C(CC2C3CCC4CC(O)C(CC4(C)C3CCC21C)N5CCOCC5)[N+]6(CCCC6)CC=C	119302-91-9	Zemuron	rat	0	Young, R. C.; Mitchell, R. C.; Brown, T. H.; Ganellin, C. R.; Griffiths, R.; Jones, M.; Rana, K. K.; Saunders, D.; Smith, I. R.; Sore, N. E.; Wilks, T. J. J. Med. Chem. 1988, 31, 656.	0	0	M03AC09
COc1cc2CC[N+](C)(CCCOC(=O)CCC=CCCC(=O)OCCC[N+]3(C)CCc4cc(OC)c(OC)cc4C3Cc5cc(OC)c(OC)c(OC)c5)C(Cc6cc(OC)c(OC)c(OC)c6)c2cc1OC	106861-44-3	Mivacron	rat	0	Young, R. C.; Mitchell, R. C.; Brown, T. H.; Ganellin, C. R.; Griffiths, R.; Jones, M.; Rana, K. K.; Saunders, D.; Smith, I. R.; Sore, N. E.; Wilks, T. J. J. Med. Chem. 1988, 31, 656.	0	0	M03AC10
COc1ccc(CC2c3cc(OC)c(OC)cc3CC[N+]2(C)CCC(=O)OCCCCCOC(=O)CC[N+]4(C)CCc5cc(OC)c(OC)cc5C4Cc6ccc(OC)c(OC)c6)cc1OC	96946-42-8;64228-81-5	Nimbex (Tracrium)	rat	0	Young, R. C.; Mitchell, R. C.; Brown, T. H.; Ganellin, C. R.; Griffiths, R.; Jones, M.; Rana, K. K.; Saunders, D.; Smith, I. R.; Sore, N. E.; Wilks, T. J. J. Med. Chem. 1988, 31, 656.	0	0	M03AC11
CCCC(C)(COC(N)=O)COC(=O)NC(C)C	78-44-4	carisoprodol	mouse	1	Doran et al., 2005 The impact of P-glycoprotein on the disposition of drugs targeted for indications of the central nervous system: evaluation using the MDR1A/1B knockout mouse model	1	1	M03BA02 M03BA72 M03BA52
NCC(CC(O)=O)c1ccc(Cl)cc1	1134-47-0	Baclofen	rat	0	Friden 2009 Structure brain exposure relationships in rat and human using a novel data set of unbound drug concentrations in brain ISF and CSF	0	0	M03BX01
CN(C)CCC=C1c2ccccc2C=Cc3ccccc31	303-53-7	cyclobenzaprine	mouse	1	Doran et al., 2005 The impact of P-glycoprotein on the disposition of drugs targeted for indications of the central nervous system: evaluation using the MDR1A/1B knockout mouse model	1	1	M03BX08
O=C1CN(N=Cc2ccc([o]2)c3ccc(cc3)N(=O)=O)C(=O)N1	7261-97-4	Dantrolene	mouse	1	Enokizono et al., 2008 Quantitative Investigation of the Role of Breast Cancer Resistance Protein in Limiting Brain and Testis Penetration of Xenobiotic Compounds	1	0	M03CA01
COC1=CC=C2C(=CC1=O)C(CCc3cc(OC)c(OC)c(OC)c32)NC(C)=O	64-86-8	Colchicine	rat	0	Desrayaud 1997EFFECT OF THE P-GLYCOPROTEIN INHIBITOR, SDZ PSC 833, ON THE	0	0	M04AC01
FC(F)OC(F)C(F)(F)F	57041-67-5	Suprane	rat	1	Young, R. C.; Mitchell, R. C.; Brown, T. H.; Ganellin, C. R.; Griffiths, R.; Jones, M.; Rana, K. K.; Saunders, D.; Smith, I. R.; Sore, N. E.; Wilks, T. J. J. Med. Chem. 1988, 31, 656.	1	1	N01AB07
CCCC(C)C1(CC)C(=O)NC(=S)NC1=O	76-75-5	thiopental	rat	1	Friden 2009 Structure brain exposure relationships in rat and human using a novel data set of unbound drug concentrations in brain ISF and CSF	1	1	N01AF03 N05CB01 N05CA19
CCN1N=NN(CCN2CCC(CC2)(COC)N(C(=O)CC)c3ccccc3)C1=O	69049-06-5	Alfentanil	rat	1	vanDamme 2008 Prediction of blood???brain partitioning A model based on ab initio calculated quantum chemical descriptors	1	1	N01AH02
CCN(CC)CCOC(=O)c1ccc(N)cc1	59-46-1	procaine	rat	1	Nakazono 1991 Study on Brain Uptake	1	1	N01BA52 C05AD05 S01HA05
CCCCN1CCCCC1C(=O)Nc2c(C)cccc2C	38396-39-3	Bupivacaine	rat	1	Ikeda 2010 Pharmacokinetics of Lidocaine, Bupivacaine, and	1	1	N01BB01 N01BB51
COc1ccc2CC3N(C)CCC45C(Oc1c24)C(=O)CCC35O	76-42-6	oxycodone	rat	1	Friden 2009 Structure brain exposure relationships in rat and human using a novel data set of unbound drug concentrations in brain ISF and CSF	1	1	N02AA56 N02AA05 N02AA55
CCC(=O)OC(Cc1ccccc1)(C(C)CN(C)C)c2ccccc2	469-62-5	propoxyphene	mouse	1	Doran et al., 2005 The impact of P-glycoprotein on the disposition of drugs targeted for indications of the central nervous system: evaluation using the MDR1A/1B knockout mouse model	1	1	N02AC04 N02AC54 N02AC74
CC1C2Cc3ccc(O)cc3C1(C)CCN2CC=C(C)C	359-83-1	Pentazocine	rat	1	Medsihradsky 1971 The Uptake	1	1	N02AD01
[H][n]1cc2CC3C(CC(CSC)CN3CCC)c4cccc1c24	66104-22-1	pergolide	rat	1	Young, R. C.; Mitchell, R. C.; Brown, T. H.; Ganellin, C. R.; Griffiths, R.; Jones, M.; Rana, K. K.; Saunders, D.; Smith, I. R.; Sore, N. E.; Wilks, T. J. J. Med. Chem. 1988, 31, 656.	1	1	N02AD01
COc1cccc(c1)C2(O)CCCCC2CN(C)C	27203-92-5	tramadol	rat	1	Friden 2009 Structure brain exposure relationships in rat and human using a novel data set of unbound drug concentrations in brain ISF and CSF	1	1	N02AJ13 N02AJ14 N02AX02
[H][n]1cc(C2CCN(C)CC2)c3cc(CCS(=O)(=O)NC)ccc31	121679-13-8	Naratriptan	mouse	1	Liu 2015 Solute Carrier Family of the Organic Anion-Transporting Polypeptides 1A2- Madin-Darby Canine Kidney II A Promising In Vitro System to Understand the Role of Organic Anion-Transporting	1	1	N02CC02
[H][n]1cc(CCN(C)C)c2cc(C[n]3cncn3)ccc21	144034-80-0	Rizatriptan	rat	0	Zhang 2016 Integrating in silico and in vitro approaches to predict drug accessibility to the central nervous system	0	0	N02CC04
[H][n]1cc(CCN(C)C)c2cc(CS(=O)(=O)N3CCCC3)ccc21	154323-57-6	Almotriptan	rat	0	Nirogi 2013 LC MS MS method for the quantification of almotriptan in dialysates	0	0	N02CC05
CCC1(C(=O)NC(=O)N(C)C1=O)c2ccccc2	115-38-8	Mephobarbital	rat	1	Mairinger 2012 The antiepileptic drug mephobarbital is not transported by P-glycoprotein or multidrug resistance protein 1 at the blood–brain barrier_ A positron emission tomography study	1	1	N03AA01 N05CB01
O=C1NC(=O)C(N1)(c2ccccc2)c3ccccc3	57-41-0	Phenytoin	rat	1	Garberg et al., 2005 In vitro models for BBB; Zhang 2016 Integrating in silico and in vitro approaches to predict drug accessibility to the central nervous system; Zhang 2016 -pgp substrate	1	1	N03AB02 N03AB52
CCC1(C)CC(=O)NC1=O	77-67-8	Ethosuximide	rat	1	Zhang 2016 Integrating in silico and in vitro approaches to predict drug accessibility to the central nervous system	1	1	N03AD01 N03AD51
NC(=O)N1c2ccccc2C=Cc3ccccc13	298-46-4	CBZ (Carbamazepine)	rat	1	US FDA approval packages; 0 in Kelder 1999 and van Belle 1995, Kp: 1.39 in Zhang 2016, b/p:0.84-1.35 in Morselli 1971 CARBAMAZEPINE PLASMA AND TISSUE LEVELS	1	1	N03AF01
NC(=O)c1c[n](Cc2c(F)cccc2F)nn1	106308-44-5	Rufinamide	rat	1	Gall 2018 Distribution of lacosamide in the rat brain assessed by in vitro slice technique; Gall 2015 Dose-dependent pharmacokinetics and brain penetration of rufinamide	1	1	N03AF03
CCCC(CCC)C(O)=O	99-66-1	Valproic acid	rat	1	Salminen 1997 Relationship between immobilised artificial membrane chromatographic retention and the brain penetration of structurally diverse drugs. The original paper is 'Studies on distribution and metabolism of valproate in rat brain, liver, and kidney' 'M. I. Aly & A. A. Abdel-Latif ' __ AUCb/AUCp: 0.16 in Blotnik 1996 DISPOSITION OF VALPROMIDE, VALPROIC ACID, AND VALNOCTAMIDE IN THE BRAIN,	1	1	N03AG01
Cc1cc[s]c1C(=CCCN2CCCC(C2)C(O)=O)c3[s]ccc3C	115103-54-3	Tiagabine	rat	1	Zhang 2016 Integrating in silico and in vitro approaches to predict drug accessibility to the central nervous system	1	1	N03AG06
Nc1nnc(c(N)n1)c2cccc(Cl)c2Cl	84057-84-1	lamotrigine	rat	1	Zhang 2016 Integrating in Silico and in Vitro Approaches To Predict Drug	1	1	N03AX09
CC1(C)OC2COC3(COS(N)(=O)=O)OC(C)(C)OC3C2O1	97240-79-4	topiramate	rat	1	Friden 2009 Structure brain exposure relationships in rat and human using a novel data set of unbound drug concentrations in brain ISF and CSF	1	1	N03AX11
OC(CCN1CCCCC1)(C2CC3CC2C=C3)c4ccccc4	514-65-8	Biperiden	rat	1	YOKOGAWA 1992 BRAIN REGIONAL PHARMACOKINETICS OF BIPERIDEN IN RATS	1	1	N04AA02
NC(Cc1ccc(O)c(O)c1)C(O)=O	59-92-7	levodopa	rat	1	Young, R. C.; Mitchell, R. C.; Brown, T. H.; Ganellin, C. R.; Griffiths, R.; Jones, M.; Rana, K. K.; Saunders, D.; Smith, I. R.; Sore, N. E.; Wilks, T. J. J. Med. Chem. 1988, 31, 656.	0	0	N04BA03 N04BA01 N04BA02
NC12CC3CC(CC(C3)C2)C1	768-94-5	Amantadine	rat	1	Zhang 2016 Integrating in silico and in vitro approaches to predict drug accessibility to the central nervous system	1	1	N04BB01
[H][n]1c(Br)c2CC3N(C)CC(C=C3c4cccc1c24)C(=O)NC5(OC6(O)C7CCCN7C(=O)C(CC(C)C)N6C5=O)C(C)C	25614-03-3	bromocriptine	rat	0	Young, R. C.; Mitchell, R. C.; Brown, T. H.; Ganellin, C. R.; Griffiths, R.; Jones, M.; Rana, K. K.; Saunders, D.; Smith, I. R.; Sore, N. E.; Wilks, T. J. J. Med. Chem. 1988, 31, 656.	0	0	N04BC01 G02CB01
CC(Cc1ccccc1)N(C)CC#C	14611-51-9	Selegiline	rat	1	Zhang 2016 Integrating in silico and in vitro approaches to predict drug accessibility to the central nervous system	1	1	N04BD01
CCN(CC)C(=O)C(=Cc1cc(O)c(O)c(c1)N(=O)=O)C#N	130929-57-6	Entacapone	rat	1	Hakkarainen 2010 Comparison of in vitro cell models in predicting in vivo brain entry of drugs	1	1	N04BX02
CN(C)CCCN1c2ccccc2Sc3ccc(Cl)cc13	50-53-3	Chlorpromazine	rat	1	Zhang 2016 Integrating in silico and in vitro approaches to predict drug accessibility to the central nervous system	1	1	N05AA01
OCCN1CCN(CCCN2c3ccccc3Sc4ccc(cc24)C(F)(F)F)CC1	69-23-8; 146-56-5	Fluphenazine; Fluphenazine-HCl	rat	1	Zhang 2016 Integrating in silico and in vitro approaches to predict drug accessibility to the central nervous system	1	1	N05AB02
CSc1ccc2Sc3ccccc3N(CCC4CCCCN4C)c2c1	50-52-2	Thioridazine	rat	1	Zhang et al., 2016 Integrating in silico and in vitro approaches to predict drug accessibility to the central nervous system	1	1	N05AC02
CN1CCCCC1CCN2c3ccccc3Sc4ccc(cc24)S(C)=O	5588-33-0; 32672-69-8	Mesoridazine; Mesoridazine-Besylate	rat	1	Zhang 2016 Integrating in silico and in vitro approaches to predict drug accessibility to the central nervous system	1	1	N05AC03
OC1(CCN(CCCC(=O)c2ccc(F)cc2)CC1)c3ccc(Cl)cc3	52-86-8	Haloperidol	rat	1	Zhang 2016 Integrating in silico and in vitro approaches to predict drug accessibility to the central nervous system	1	1	N05AD01
CN1CCN(CCC=C2c3ccccc3Sc4ccc(cc42)S(=O)(=O)N(C)C)CC1	5591-45-7	Thiothixene	rat	1	Zhang 2016 Integrating in silico and in vitro approaches to predict drug accessibility to the central nervous system	1	1	N05AF04
CN1CCN(CC1)C2=Nc3ccccc3Oc4ccc(Cl)cc42	1977-10-02	Loxapine	rat	1	Zhang 2016 Integrating in silico and in vitro approaches to predict drug accessibility to the central nervous system	1	1	N05AH01
CN1CCN(CC1)C2=Nc3ccccc3Nc4[s]c(C)cc42	132539-06-1	Olanzapine	rat	1	Zhang 2016 Integrating in silico and in vitro approaches to predict drug accessibility to the central nervous system	0	1	N05AH03
OCCOCCN1CCN(CC1)C2=Nc3ccccc3Sc4ccccc42	111974-69-7	Quetiapine	rat	1	Zhang 2016 Integrating in silico and in vitro approaches to predict drug accessibility to the central nervous system	1	1	N05AH04
CC1N=C2CCCCN2C(=O)C=1CCN3CCC(CC3)c4n[o]c5cc(F)ccc54	106266-06-2	Risperidone	mouse	1	Doran et al., 2005 The impact of P-glycoprotein on the disposition of drugs targeted for indications of the central nervous system: evaluation using the MDR1A/1B knockout mouse model	1	1	N05AX08
Clc1cccc(N2CCN(CCCCOc3ccc4CCC(=O)Nc4c3)CC2)c1Cl	129722-12-9	Aripiprazole	rat	1	Zhang 2016 Integrating in silico and in vitro approaches to predict drug accessibility to the central nervous system	1	1	N05AX12
CN(C)C(=O)NC1CCC(CC1)CCN2CCN(CC2)c3cccc(Cl)c3Cl	839712-12-8	Cariprazine; Vraylar	rat	1	US FDA approval packages; Gyertyán 2011 Cariprazine (RGH-188), a potent D 3/D 2 dopamine receptor partial agonist, binds to dopamine D 3 receptors in vi...	1	1	N05AX15
CN1C(=O)CN=C(c2ccccc2)c3cc(Cl)ccc13	439-14-5	Diazepam	rat	1	Friden 2009 Structure brain exposure relationships in rat and human using a novel data set of unbound drug concentrations in brain ISF and CSF	1	1	N05BA01
OC1N=C(c2ccccc2)c3cc(Cl)ccc3NC1=O	604-75-1	Oxazepam	rat	1	Arendt 1987	1	1	N05BA04
CN1C(=O)CC(=O)N(c2ccccc2)c3cc(Cl)ccc13	22316-47-8	Clobazam	rat	1	Arendt R.M., Greenblatt D.J., Liebisch D.C., Luu M.D., Paul S.M., Physchopharmacology 93 (1987) 72.	1	1	N05BA09
OC1N=C(c2ccccc2Cl)c3cc(Cl)ccc3NC1=O	846-49-1	Lorazepam	rat	1	R.M. Arendt 1987 Determinants of benzodiazepine brain uptake: lipophilicity versus binding affinity	1	1	N05BA56 N05BA06
OCCOCCN1CCN(CC1)C(c2ccccc2)c3ccc(Cl)cc3	68-88-2	Hydroxyzine	rat	1	Pong 1974 Comparative studies on distribution, excretion, and metabolism of Hydroxyzine-3H and its methiodide-14C in rats	1	1	N05BB01 N05BB51
CCCC(C)(COC(N)=O)COC(N)=O	57-53-4	Meprobamate	rat	1	Zhang 2016 Integrating in silico and in vitro approaches to predict drug accessibility to the central nervous system	1	1	N05BC51 N05CX01 N05BC01
CCC1(CCC(C)C)C(=O)NC(=O)NC1=O	57-43-2	Amobarbital	rat	1	Lin, Y.-J. et al., Chem. Pharmacol. Bull., 21 (1973)	1	1	N05CA02 N05CB01
CCC1(C(=O)NC(=O)NC1=O)c2ccccc2	50-06-6	Phenobarbital	rat	1	Lin, Y.-J. et al., Chem. Pharmacol. Bull., 21 (1973)	1	1	N05CB01
CCC#CC(C)C1(CC=C)C(=O)NC(=O)N(C)C1=O	151-83-7	Methohexital	rat	1	Bolander H.G., Wahlstro¨m G., Norberg L., Acta Pharmacol.Toxicol. 54 (1984) 33.	1	1	N05CB01 N01AF01 N05CA15
CCC1(C(=O)NCNC1=O)c2ccccc2	125-33-7	Primidone	rat	1	Zhang 2016 Integrating in silico and in vitro approaches to predict drug accessibility to the central nervous system	1	1	N05CB01 N03AA03
CCCC(C)C1(CC)C(=O)NC(=O)NC1=O	76-74-4	Pentobarbital	rat	1	Widerlov 1987 Centrally administered neurotensin inhibits pentobarbital metabolism in mice but not in rats	1	1	N05CB01 N05CA01
OCCN1CCN(CCCN2c3ccccc3Sc4ccc(Cl)cc24)CC1	58-39-9	Perphenazine	rat	1	Zhang 2016 Integrating in silico and in vitro approaches to predict drug accessibility to the central nervous system	1	1	N05CB01 N05CA01
CN1C(=O)CN=C(c2ccccc2F)c3cc(ccc13)N(=O)=O	1622-62-4	Flunitrazepam	rat	1	Arendt R.M., Greenblatt D.J., Liebisch D.C., Luu M.D., Paul S.M., Physchopharmacology 93 (1987) 72.	1	1	N05CD03
Cc1nnc2CN=C(c3ccccc3Cl)c4cc(Cl)ccc4[n]12	28911-01-5	Triazolam	rat	1	Arendt R.M., Greenblatt D.J., Liebisch D.C., Luu M.D., Paul S.M., Physchopharmacology 93 (1987) 72.	1	1	N05CD05
CN1C(=O)C(O)N=C(c2ccccc2)c3cc(Cl)ccc13	846-50-4	Temazepam	rat	1	Zhang 2016 Integrating in silico and in vitro approaches to predict drug accessibility to the central nervous system	1	1	N05CD07
Cc1ncc2CN=C(c3ccccc3F)c4cc(Cl)ccc4[n]12	59467-70-8	Midazolam	rat	1	Hakkarainen 2010 Comparison of in vitro cell models in predicting in vivo brain entry of drugs	1	1	N05CD08
CN(C)C(=O)Cc1c(nc2C=CC(C)=C[n]21)c3ccc(C)cc3	82626-48-0	Zolpidem	mouse	1	Doran 2005 THE IMPACT OF P-GLYCOPROTEIN ON THE DISPOSITION OF DRUGS TARGETED FOR	0	0	N05CF02
CCN(C(C)=O)c1cccc(c1)C2=CC=Nc3c(cn[n]23)C#N	151319-34-5	Zaleplon	rat	1	Zhang 2016 Integrating in Silico and in Vitro Approaches To Predict Drug	1	1	N05CF03
CN1C2CC(CC1C3OC23)OC(=O)C(CO)c4ccccc4	51-34-3	Scopolamine	rat	1	Muehlbacher 2011 Qualititative prediction of BBB permeability on a large and refined dataset	1	1	N05CM05 S01FA02 A04AD01
CNCCCN1c2ccccc2CCc3ccccc13	50-47-5; 58-28-6	Desipramine; Desipramine HCL	rat	1	Argenti 1994	1	1	N06AA01
CN(C)CCCN1c2ccccc2CCc3ccccc13	50-49-7; 113-52-0	Imipramine; Imipramine HCl	rat	1	Zhang 2016 Integrating in silico and in vitro approaches to predict drug accessibility to the central nervous system	1	1	N06AA02
CN(C)CCCN1c2ccccc2CCc3ccc(Cl)cc13	303-49-1	Clomipramine	rat	1	Zhang 2016 Integrating in silico and in vitro approaches to predict drug accessibility to the central nervous system	1	1	N06AA04
CN(C)CCC=C1c2ccccc2CCc3ccccc31	50-48-6; 549-18-8	Amitriptyline	rat	1	Ohshima, N.; Kotaki, H.; Sawada, Y.; Iga, T. The relationship between the pharmacological effect of amitriptyline based on an improved forced-swimming test and plasma concentration in rats. Biol. Pharm. Bull. 1995, 18, 70-74.	1	1	N06AA09 N06CA01
CNCCC=C1c2ccccc2CCc3ccccc31	72-69-5	Nortriptyline	rat	1	Zhang 2016 Integrating in silico and in vitro approaches to predict drug accessibility to the central nervous system	1	1	N06AA10
CN(C)CCC=C1c2ccccc2COc3ccccc31	1668-19-5	Doxepin	rat	1	Zhang 2016 Integrating in silico and in vitro approaches to predict drug accessibility to the central nervous system	1	1	N06AA12 D04AX01
CNCCCC12CCC(c3ccccc31)c4ccccc42	10262-69-8	Maprotiline	rat	1	Zhang 2016 Integrating in silico and in vitro approaches to predict drug accessibility to the central nervous system	1	1	N06AA21
Fc1ccc(cc1)C2CCNCC2COc3ccc4OCOc4c3	61869-08-7	Paroxetine	mouse	1	Doran et al., 2005 The impact of P-glycoprotein on the disposition of drugs targeted for indications of the central nervous system: evaluation using the MDR1A/1B knockout mouse model	1	1	N06AB05
CNC1CCC(c2ccc(Cl)c(Cl)c2)c3ccccc13	79617-96-2	Sertraline	rat	1	Zhang et al., 2016 Integrating in silico and in vitro approaches to predict drug accessibility to the central nervous system; Muehlbacher et al., 2011 Qualititative prediction of BBB permeability on a large and refined dataset	1	1	N06AB06
Cc1cc(n[o]1)C(=O)NNCc2ccccc2	59-63-2	Isocarboxazid	rat	1	Zhang 2016 Integrating in silico and in vitro approaches to predict drug accessibility to the central nervous system	1	1	N06AF01
NNCCc1ccccc1	51-71-8	Phenelzine	rat	1	Zhang 2016 Integrating in silico and in vitro approaches to predict drug accessibility to the central nervous system	1	1	N06AF03
CN1CCN2C(C1)c3ccccc3Cc4ccccc24	24219-97-4	Mianserin	rat	1	Zhang 2016 Integrating in silico and in vitro approaches to predict drug accessibility to the central nervous system	1	1	N06AX03
Clc1cccc(c1)N2CCN(CCCN3N=C4C=CC=CN4C3=O)CC2	19794-93-5	Trazodone	rat	1	Zhang 2016 Integrating in silico and in vitro approaches to predict drug accessibility to the central nervous system	1	1	N06AX05
CCC1=NN(CCCN2CCN(CC2)c3cccc(Cl)c3)C(=O)N1CCOc4ccccc4	83366-66-9	Nefazodone	rat	1	US FDA approval packages; Pharmacology Review 020152 Part 03; Nacca 1998 Brain-to-blood partition and in vivo inhibition o	1	1	N06AX06
CN1CCN2C(C1)c3ccccc3Cc4cccnc24	85650-52-8	Mirtazapine	rat	1	Zhang 2016 Integrating in silico and in vitro approaches to predict drug accessibility to the central nervous system	1	1	N06AX11
CN1c2ccccc2C(NCCCCCCC(O)=O)c3ccc(Cl)cc3S1(=O)=O	72797-41-2	Tianeptine	rat	0	Couet 1989 Kinetic profiles of tianeptine and its M~5 metabolit	0	0	N06AX14
COc1ccc(cc1)C(CN(C)C)C2(O)CCCCC2	93413-69-5	Venlafaxine	rat	1	Zhang 2016 Integrating in silico and in vitro approaches to predict drug accessibility to the central nervous system	1	1	N06AX16
CN(C)CC(c1ccc(O)cc1)C2(O)CCCCC2	93413-62-8	Desvenlafaxine	rat	1	Alfinito et al., 2006 Pharmacokinetic and pharmacodynamic profiles of the novel serotonin and norepinephrine reuptake inhibitor desvenlafaxine succinate in ovariectomized Sprague-Dawley rats	1	1	N06AX23
Cc1ccc(Sc2ccccc2N3CCNCC3)c(C)c1	960203-27-4	ethyl-phenylmalonamide; Vortioxetine	mouse	1	Bundgaard 2016 Pgp	1	1	N06AX26
CC(N)Cc1ccccc1	300-62-9	amphetamine	rat	1	Young, R. C.; Mitchell, R. C.; Brown, T. H.; Ganellin, C. R.; Griffiths, R.; Jones, M.; Rana, K. K.; Saunders, D.; Smith, I. R.; Sore, N. E.; Wilks, T. J. J. Med. Chem. 1988, 31, 656.	1	1	N06BA01
COC(=O)C(C1CCCCN1)c2ccccc2	113-45-1	methylphenidate	mouse	1	Doran et al., 2005 The impact of P-glycoprotein on the disposition of drugs targeted for indications of the central nervous system: evaluation using the MDR1A/1B knockout mouse model	1	1	N06BA04
NC1OC(C(=O)N=1)c2ccccc2	2152-34-3	Pemoline	rat	1	Zhang 2016 Integrating in silico and in vitro approaches to predict drug accessibility to the central nervous system	1	1	N06BA05
CNCCC(Oc1ccccc1C)c2ccccc2	83015-26-3	Atomoxetine	rat	1	Zhang 2016 Integrating in silico and in vitro approaches to predict drug accessibility to the central nervous system	1	1	N06BA09
CNCCC(Oc1ccc(cc1)C(F)(F)F)c2ccccc2	54910-89-3	Fluoxetine	rat	1	Zhang 2016 Integrating in silico and in vitro approaches to predict drug accessibility to the central nervous system	1	1	N06CA03 N06AB03
CCN(C)C(=O)Oc1cccc(c1)C(C)N(C)C	123441-03-2	Rivastigmine	rat	1	Karasova 2020 Donepezil and Rivastigmine Pharmacokinetic Profile and	1	1	N06DA03
COc1ccc2CN(C)CCC34C=CC(O)CC3Oc1c24	357-70-0	Galanthamine	rat	1	vanDamme 2008 Prediction of blood–brain partitioning: A model based on ab initio calculated quantum chemical descriptors	1	1	N06DA04
COc1cc2CC(CC3CCN(CC3)Cc4ccccc4)C(=O)c2cc1OC	120014-06-4	Donepezil	rat	1	Zhao 2020 Reduced systemic exposure and brain uptake of donepezil in rats with	1	1	N06DA52 N06DA53 N06DA02
CC12CC3CC(C)(C1)CC(N)(C3)C2	19982-08-2	Memantine	rat	1	Zhang 2016 Integrating in silico and in vitro approaches to predict drug accessibility to the central nervous system	1	1	N06DA52 N06DX01 N06DA53
CN(C)C(=O)Oc1cccc(c1)[N+](C)(C)C	59-99-4	Neostigmine	rat	0	Roberts 1965 DISTRIBUTION AND EXCRETION Of	0	0	N07AA01 S01EB06 N07AA51
CN1CCCC1c2cccnc2	54-11-5	Nicotine	rat	1	Garberg 2005 In vitro models for BBB	1	1	N07BA01
C1NCC2CC1c3cc4nccnc4cc23	249296-44-4	Varenicline	rat	1	Rollema 2010 Pre-clinical properties of the a4b2 nicotinic acetylcholine receptor partial agonists varenicline, cytisine and dianicline translate to clinical efficacy for nicotine dependence	1	1	N07BA03
COC12CCC3(CC1C(C)(O)C(C)(C)C)C4Cc5ccc(O)c6OC2C3(CCN4CC7CC7)c56	52485-79-7	Buprenorphine	mouse	1	Hassan 2009 Differential involvement of P-glycoprotein in permeability, tissue distribution, and antinociceptive activity of methadone, buprenorphine, and diprenorphine in vitro and in vivo evaluation; Ohtani 1997 Kinetics of Respiratory Depression in Rats Induced by	1	1	N07BC01 N07BC51 N02AE01
Nc1nc2ccc(OC(F)(F)F)cc2[s]1	1744-22-5	Riluzole	mouse	1	Milane 2009 RILUZOLE; US FDA approval packages; Pharmacology Review 020599 Part 02	1	1	N07XX02
OC(C1CCCCN1)c2cc(nc3c2cccc3C(F)(F)F)C(F)(F)F	53230-10-7	(+)-Mefloquine	rat	1	Baudry 1997	1	1	P01BF02 P01BC02
CC1CCC2C(C)C(O)OC3OC4(C)CCC1C32OO4	71939-50-9	Dihydroartemisinin	rat	1	Xie 2009 Pharmacokinetics, tissue distribution and mass balance of radiolabeled dihydroartemisinin in male rats	1	1	P01BF05 P01BE05
O=C(C[n]1ccnc1N(=O)=O)NCc2ccccc2	22994-85-0	Benznidazole	mouse	1	Perin 2017 Pharmacokinetics and Tissue Distribution of Benznidazole after Oral Administration in Mice	1	1	P01CA02
NCCCC(N)(C(F)F)C(O)=O	70052-12-9	Eflornithine	rat	0	Yang 2019 Improving Eflornithine Oral Bioavailability and Brain Uptake by	0	0	P01CX03 D11AX16
CC(C)(C)NCC(O)c1ccc(O)c(CO)c1	18559-94-9	Albuterol	rat	0	Young, R. C.; Mitchell, R. C.; Brown, T. H.; Ganellin, C. R.; Griffiths, R.; Jones, M.; Rana, K. K.; Saunders, D.; Smith, I. R.; Sore, N. E.; Wilks, T. J. J. Med. Chem. 1988, 31, 656.	0	1	R03AK04 R03AC02 R03CC02
CN1C(=O)N(C)c2nc[n](C)c2C1=O	58-08-2	Caffeine	rat	1	Wilkinson 1993	1	1	R03DA20 V04CG30 N06BC01
COc1ccc2CC3C4CCC(=O)C5Oc1c2C45CCN3C	125-29-1	hydrocodone	mouse	1	Doran et al., 2005 The impact of P-glycoprotein on the disposition of drugs targeted for indications of the central nervous system: evaluation using the MDR1A/1B knockout mouse model	1	1	R05DA03
CN(C)CCOC(C)(c1ccccc1)c2ccccn2	469-21-6	Doxylamine	rat	1	Mahar Duan 2004 Steady-state brain concentrations of antihistamines in rats: interplay of membrane permeability, P-glycoprotein efflux and plasma protein binding	1	1	R06AA09 R06AA59
CN(C)CCC(c1ccc(Cl)cc1)c2ccccn2	132-22-9	Chlorpheniramine	rat	1	Mahar Duan 2004 Steady-state brain concentrations of antihistamines in rats: interplay of membrane permeability, P-glycoprotein efflux and plasma protein binding	1	1	R06AB54 R06AB04
OC(=O)COCCN1CCN(CC1)C(c2ccccc2)c3ccc(Cl)cc3	83881-51-0	Cetirizine	mouse	0	Polli 2003 Pglycoprotein Influences the Brain Concentrations	0	0	R06AE07
CC(C)(C)c1ccc(cc1)C(O)CCCN2CCC(CC2)C(O)(c3ccccc3)c4ccccc4	50679-08-8	Terfenadine	rat	1	Mahar Duan 2004 Steady-state brain concentrations of antihistamines in rats: interplay of membrane permeability, P-glycoprotein efflux and plasma protein binding	1	1	R06AX12
Cc1ccc(cc1)C(=CCN2CCCC2)c3cccc(C=CC(O)=O)n3	87848-99-5	Acrivastine	rat	0	Mahar Duan 2004 Steady-state brain concentrations of antihistamines in rats: interplay of membrane permeability, P-glycoprotein efflux and plasma protein binding	1	1	R06AX18
CC(C)(C(O)=O)c1ccc(cc1)C(O)CCCN2CCC(CC2)C(O)(c3ccccc3)c4ccccc4	83799-24-0	Fexofenadine	mouse	0	Zhao 2009 Fexofenadine Brain Exposure and the Influence of Blood-Brain; Tahara 2005 P-GLYCOPROTEIN PLAYS A MAJOR ROLE IN THE EFFLUX OF FEXOFENADINE IN THE	0	0	R06AX26
OC(=O)Cc1ccccc1Nc2c(Cl)cccc2Cl	15307-86-5	Diclofenac	mouse	0	Summerfield 2006	0	0	S01CC01 M01AB55 D11AX18
COc1ccc2c(c1)c(CC(O)=O)c(C)[n]2C(=O)c3ccc(Cl)cc3	53-86-1	Indomethacin	rat	0	Okuyama and H. Aihara, Jpn. J. Pharmacol __ 0.05 in Andersen_jNeuroSciMeth-2014_BBB-penetration_in-vivo_steadyState	0	0	S01CC02 M01AB51 C01EB03
Clc1cccc(Cl)c1NC2NCCN=2	4205-90-7;4205-91-8	Clonidine; Clonidine HCl	rat	1	Young et. Al. 1988 ; also in Kelder 1999	1	1	S01EA04 C02LC01 N02CX02
CNC(=O)Oc1ccc2N(C)C3N(C)CCC3(C)c2c1	57-47-6	Physostigmine	rat	1	Somani 1989 PHARMACOKINETICS AND PHARMACODYNAMICS OF PHYSOSTIGMINE IN THE RAT AFTER ORAL ADMINISTRATION	1	1	S01EB05 V03AB19
CC(C)(C)NCC(O)COc1cccc2NC(=O)CCc21	51781-06-7	Carteolol	rat	1	Kudo 1997 Intracerebral penetration of carteolol hydrochloride in rats	1	1	S01ED55 S01ED05 C07AA15
CC(C)OC(=O)CCCC=CCC1C(O)CC(O)C1C=CC(F)(F)COc2ccccc2	209860-87-7	Tafluprost	rat	0	Fukano 2009 Disposition and metabolism of a novel prostanoid antiglaucoma medication, tafluprost, following ocular administration to rats	0	1	S01EE05
CN(C)CCC=C1c2ccccc2COc3ccc(CC(O)=O)cc31	113806-05-6	Olopatadine	mouse	0	Mimura 2008 P glycoprotein Limits the Brain Penetration of	0	0	S01GX09 R01AC08
COC(=O)C1C(CC2CCC1N2C)OC(=O)c3ccccc3	50-36-2	Cocaine	rat	1	Muehlbacher 2011 Qualititative prediction of BBB permeability on a large and refined dataset	1	1	S01HA01 N01BC01 R02AD03
CCN(CC)CC(=O)Nc1c(C)cccc1C	137-58-6	Lidocaine	rat	1	Ikeda 2010 Pharmacokinetics of Lidocaine, Bupivacaine, and	1	1	S01HA07 D04AB01 R02AD02 C01BB01 N01BB52
Oc1ccc2c(Oc3cc(O)ccc3C24OC(=O)c5ccccc54)c1	2321-07-05	Fluorescein	mouse	0	Sun 2001 Transport of Fluorescein in MDCKII-MRP1 Transfected Cells and mrp1-Knockout Mice	1	0	S01JA01 S01JA51
CCOC(=O)c1nc[n]2c1CN(C)C(=O)c3cc(F)ccc32	78755-81-4	Flumazenil	rat	1	Mandema J.W., Kuck M.T., Danhof M., Br. J. Pharmacol. 105 (1992) 164.	1	1	V03AB25
OCC1OC(OC2(COC3(CO)OC(CO)C(O)C3O)OC(CO)C(O)C2O)C(O)C(O)C1O	9005-80-5	Inulin	rat	0	Sisson 1971 Brain distribution spaces of mannitol H	0	0	V04CH01
CN(C(C)=O)c1c(I)c(NC(C)=O)c(I)c(C(=O)NC(C=O)C(O)C(O)C(O)CO)c1I	31112-62-6	Metrizamide	rat	0	GJEDDE 1982 The Blood Brain	0	0	V08AB01
COc1cccc(NCC(F)C[n]2c3ccc(Br)cc3c4cc(Br)ccc42)n1	1597443-57-6	(-)-P 7C3-S243	mouse	1	Naido 2013 Discovery of a Neuroprotective Chemical S?N?3-3 6	1	0
OC1Cc2c(O)cc(O)cc2OC1c3ccc(O)c(O)c3	7295-85-4	(+) - Catechin	rat	0	Wu 2012 Pharmacokinetics and Blood?Brain Barrier Penetration	0	0
C[n]1nnc2ccc(cc21)C(c3ccc(Cl)cc3)[n]4cncn4	129731-10-8	(+)-Vorozole	rat	1	vanDamme et al., 2008 Prediction of blood–brain partitioning A model based on ab initio calculated quantum chemical descriptors.pdf	0	1
ONC(=O)C1C(C1c2ccc3c(CN(CC(F)(F)F)C3=O)c2)c4ccccc4	1392147-26-0	(1R,2R,3R)-2-[2,3-Dihydro-1-oxo-2-(2,2,2-trifluoroethyl)-1H-isoindol-5-yl]-N-hydroxy-3-phenylcyclopropanecarboxamide (ACI)	mouse	0	Burli 2013 Design, Synthesis, and Biological Evaluation of Potent and Selective	1	0
[H][n]1ncc2c(NCC3CCCCC3O)cc(Br)cc21	No CAS	(1R,2S)-2-[[(6-bromo-1H-indazol-4-yl)amino]methyl]cyclohexan-1-ol	mouse	1	Ning 2021 X?ray Structure-Guided Discovery of a Potent Orally Bioavailable	1	1
CC(NC(=O)C(=Cc1cccc(Br)n1)C#N)c2ccccc2	857064-38-1	(2E)-3-(6-Bromo-2-pyridinyl)-2-cyano-N-[(1S)-1-phenylethyl]-2-propenamide	mouse	1	Madden et al., 2012	1	1
COc1ccccc1CNC2C3CCN(CC3)C2C(c4ccccc4)c5ccccc5	135095-42-0	(2R,3R)-2-(Diphenylmethyl)-N-[(2-methoxyphenyl)methyl]-1-azabicyclo[2.2.2]octan-3-amine	mouse	1	Mente 2005 A recursive-partitioning model for blood-brain barrier permeation	1	1
CC(C)Oc1ccc(OC(F)(F)F)cc1CNC2CCCNC2c3ccccc3	145742-21-8	(2S,3S)-N-[[2-(1-Methylethoxy)-5-(trifluoromethoxy)phenyl]methyl]-2-phenyl-3-piperidinamine	mouse	1	Mente 2005 A recursive-partitioning model for blood-brain barrier permeation	1	1
FC(F)Oc1ccc(OC(F)(F)F)cc1CNC2CCCNC2c3ccccc3	145742-22-9	(2S,3S)-N-[[2-(Difluoromethoxy)-5-(trifluoromethoxy)phenyl]methyl]-2-phenyl-3-piperidinamine	mouse	1	Mente 2005 A recursive-partitioning model for blood-brain barrier permeation	1	1
COc1ccc(cc1CNC2CCCNC2c3ccccc3)C(C)C	145742-16-1	(2S,3S)-N-[[2-Methoxy-5-(1-methylethyl)phenyl]methyl]-2-phenyl-3-piperidinamine	mouse	1	Mente 2005 A recursive-partitioning model for blood-brain barrier permeation	1	1
CC(C)(C)c1ccc(OC(F)(F)F)c(CNC2CCCNC2c3ccccc3)c1	145742-01-4	(2S,3S)-N-[[5-(1,1-Dimethylethyl)-2-(trifluoromethoxy)phenyl]methyl]-2-phenyl-3-piperidinamine	mouse	1	Mente 2005 A recursive-partitioning model for blood-brain barrier permeation	1	1
COc1ccc(cc1CNC2CCCNC2c3ccccc3)C(C)(C)C	145741-90-8	(2S,3S)-N-[[5-(1,1-Dimethylethyl)-2-methoxyphenyl]methyl]-2-phenyl-3-piperidinamine	mouse	1	Mente 2005 A recursive-partitioning model for blood-brain barrier permeation	1	1
CN1C(=O)C(COc2cc(ccc12)C#N)N3CCc4c(Cl)[n](Cc5ccccc5)nc4C3=O	No CAS	(3S)-3-(2-Benzyl-3-chloro-7-oxo-2,4,5,7-tetrahydro-6H-pyrazolo- [3,4-c]pyridin-6-yl)-5-methyl-4-oxo-2,3,4,5-tetrahydro-1,5-benzoxazepine- 8-carbonitrile	mouse	1	Yoshikawa 2018 Discovery of 7?Oxo-2 4 5 7-tetrahydro?6H?pyrazolo 3 4?c pyridine	1	1
CCNc1cc(O)c2C(=O)OC(C)C(C)C=CC(=O)C(O)C(O)CC=Cc2c1	603987-35-5	(3S,4R,5Z,8S,9S,11E)-14-(Ethylamino)-3,4,9,10-tetrahydro-8,9,16-trihydroxy-3,4-dimethyl-1H-2-benzoxacyclotetradecin-1,7(8H)-dione	mouse	1	Gampa et al., 2018 Brain Distribution of a Novel MEK Inhibitor E6201 Implications in the Treatment of Melanoma Brain Metastases	1	1
CC1(CC(SC(N)=N1)c2cncnc2)c3ccc(F)cc3F	1616100-50-5	(4S,6S)-4-(2,4-Difluorophenyl)-4-methyl-6-(pyrimidin-5-yl)- 5,6-dihydro-4H-1,3-thiazin-2-amine	rat	1	Wu 2016 Discovery of S3-Truncated C?6 Heteroaryl Substituted	1	1
CC1CN2C(=S)Nc3cc(Cl)cc(CN1CC=C(C)C)c23	126347-69-1	(5S)-9-Chloro-4,5,6,7-tetrahydro-5-methyl-6-(3-methyl-2-buten-1-yl)imidazo[4,5,1-jk][1,4]benzodiazepine-2(1H)-thione	rat	1	vanDamme 2008 Prediction of blood???brain partitioning A model based on ab initio calculated quantum chemical descriptors.pdf	1	1
CC(CC#N)N1C=C(C)[n]2nc(C[n]3nc(cc3Cl)C(F)F)cc2C1=O	No CAS	(R)-3-(2-((5-Chloro-3-(difluoromethyl)-1H-pyrazol-1-yl)methyl)- 7-methyl-4-oxopyrazolo[1,5-a]pyrazin-5(4H)-yl)butanenitrile	rat	1	Sakurai 2022 Discovery of Pyrazolo 1 5-a pyrazin-4-ones as Potent and Brain Penetrant	1	1
Nc1cccc(CN2CCC(CC2)NC(=O)C(O)(C3CCC(F)(F)C3)c4ccccc4)n1	203321-88-4	(R)-N-[1-[(6-Amino-2-pyridinyl)methyl]-4-piperidinyl]-[(1R)-3,3-difluorocyclopentyl]-hydroxybenzeneacetamide	rat	1	Hirose 2001 Pharmaco	1	0
CC(C)C(C(=O)Nc1ccc(cc1)C(=O)NO)c2ccccc2	935881-37-1	(S)-(+)-N-Hydroxy-4-(3-methyl-2-phenyl-butyrylamino)-benzamide	mouse	1	Jacob et al., 2012 Triological Society Thesis Preclinical Validation of AR42, a Novel	1	0
CCC(C)(O)C#Cc1cc2c(cn1)cn[n]2c3ccnc(N)n3	2735015-52-6	(S)-1-(1-(2-Aminopyrimidin-4-yl)-1H-pyrazolo[4,3-c]pyridin-6- yl)-3-methylpent-1-yn-3-ol	rat	0	Halkina 2021 Discovery of Potent and Brain-Penetrant Tau Tubulin Kinase 1	0	1
CCCC(C)(N)COc1ccc(cc1C(F)(F)F)c2ccnc(c2)C(F)F	No CAS	(S)-1-(4-(2-(Difluoromethyl)pyridin-4-yl)-2-(trifluoromethyl)- phenoxy)-2,4-dimethylpentan-2-amine	rat	1	Luo 2022 Discovery of (S)?1-((2,6-Bis(difluoromethyl)-2,4-bipyridin-5-	1	1
[H][n]1nccc1c2nc3c(nc(nc3N4CCOCC4C)N5CCOCC5C)[s]2	No CAS	(S)-3-Methyl-4-(7-((R)-3-methylmorpholino)-2-(1H-pyrazol-3-yl)- thiazolo[5,4-d]pyrimidin-5-yl)morpholine	rat	1	Bonazzi 2020 Discovery of a Brain-Penetrant ATP-Competitive Inhibitor of the	0	1
COc1cc(cnc1C(=O)Nc2ccc(F)c(c2)C3(C)C=C(CF)OC(N)=N3)C#N	1404322-68-4	(S)-N-(3-(2-Amino-6-(fluoromethyl)-4-methyl-4H-1,3-oxazin-4-yl)-4-fluorophenyl)-5-cyano-3-methoxypicolinamide	rat	0	Fuchino 2018 Rational Design of Novel 1,3-Oxazine Based ?-Secretase (BACE1) Inhibitors Incorporation of a Double Bond To Reduce P-gp Efflux Leading to Robust A? Reduction in the Brain	1	1
CCCc1c(O)c(ccc1OCc2cccc(c2)c3cccc(c3)C(O)=O)C(C)=O	1347844-55-6	[1,1?-Biphenyl]-3-carboxylic acid, 3?-[(4-acetyl-3-hydroxy-2-propylphenoxy)methyl]- (ACI)	rat	1	Bonnefous 2005 Biphenyl-indanones Allosteric potentiators	0	0
Cc1c(Cl)c2C(=O)C(Cc2cc1OCc3cccc(c3)c4cccc(c4)C(O)=O)C5CCCC5	866823-87-2	[1,1?-Biphenyl]-3-carboxylic acid, 3?-[[(7-chloro-2-cyclopentyl-2,3-dihydro-6-methyl-1-oxo-1H-inden-5-yl)oxy]methyl]- (9CI, ACI)	rat	1	Bonnefous 2005 Biphenyl-indanones Allosteric potentiators	1	0
CC(NC1=C(C(Cl)=Nc2ncn[n]12)c3c(F)cc(OCCCN)cc3F)C(F)(F)F	849550-08-9	[1,2,4]Triazolo[1,5-a]pyrimidin-7-amine, 6-[4-(3-aminopropoxy)-2,6-difluorophenyl]-5-chloro-N-[(1S)-2,2,2-trifluoro-1-methylethyl]- (9CI, ACI)	mouse	0	Lou 2014 Brain-Penetrant, Orally Bioavailable Microtubule-Stabilizing Small	0	0
[H][n]1c(CSC2=Nc3ccccc3c4nc(C)n[n]24)nc5ccccc51	1263193-01-6	[1,2,4]Triazolo[1,5-c]quinazoline, 5-[(1H-benzimidazol-2-ylmethyl)thio]-2-methyl- (ACI)	mouse	0	Asproni 2011 Synthesis_and_SAR_study_of_new_phenylimi	0	1
CC1=Nc2ccc(CN3CCOCC3)cc2[n]4c1nnc4c5ccccc5Cl	1417409-12-1	[1,2,4]Triazolo[4,3-a]quinoxaline, 1-(2-chlorophenyl)-4-methyl-8-(4-morpholinylmethyl)- (ACI)	rat	1	Andres 2013 Discovery_of_a_new_series_of_1_2_4_triaz	1	0
CCNC(=O)c1ccc2N=C(C)c3nnc(c4cncc(OC)c4)[n]3c2c1	1417409-79-0	[1,2,4]Triazolo[4,3-a]quinoxaline-8-carboxamide, N-ethyl-1-(5-methoxy-3-pyridinyl)-4-methyl- (ACI)	rat	0	Andres 2013 Discovery_of_a_new_series_of_1_2_4_triaz	0	0
CCNC(=O)c1ccc2N=C(C)c3nnc(c4cnccc4C)[n]3c2c1	1417410-08-2	[1,2,4]Triazolo[4,3-a]quinoxaline-8-carboxamide, N-ethyl-4-methyl-1-(4-methyl-3-pyridinyl)- (ACI)	rat	0	Andres 2013 Discovery_of_a_new_series_of_1_2_4_triaz	0	0
[H][n]1cc(Cc2c(Cc3c[n]([H])c4ccccc34)[n]([H])c5ccccc25)c6ccccc61	No CAS	[2-(indol-3-ylmethyl)indol-3-yl]indol-3-ylmethane	mouse	0	Anderton 2004 Pharmacokinetics and Tissue Disposition of Indole-3-carbinol and	0	0
Clc1ccc2c(c[n](CC3CCCN3)c2c1)C(=O)N4CCC5(CC4)OCc6ccccc65	920023-09-2	[6-Chloro-1-[[(2S)-pyrrolidin-2-yl]methyl]indol-3-yl]-spiro[1H-isobenzofuran- 3,4?-piperidine]-1?-yl-methanone	mouse	0	Ratni 2015 Discovery of Highly Selective Brain-Penetrant Vasopressin 1a	0	0
OCc1nnc2CN=C(c3ccccc3)c4cc(Cl)ccc4[n]12	37115-43-8	1 (alpha)-hydroxyalprazolam	rat	0	Young, R. C.; Mitchell, R. C.; Brown, T. H.; Ganellin, C. R.; Griffiths, R.; Jones, M.; Rana, K. K.; Saunders, D.; Smith, I. R.; Sore, N. E.; Wilks, T. J. J. Med. Chem. 1988, 31, 656.	1	1
CCc1c(n[n](c2ccc(Cl)cc2Cl)c1c3ccc([s]3)C#Cc4ccccc4)C(=O)NN5CCCCC5	1253641-61-0	1-(2,4-Dichlorophenyl)-4-ethyl-5-[5-(2-phenylethynyl)-2-thienyl]-N-1-piperidinyl-1H-pyrazole-3-carboxamide (ACI)	mouse	0	Hung 2010 - Discovery of 1? 2 4?Dichlorophenyl ?4?ethyl?5? 5? 2? 4? trifluoromethyl phenyl ethynyl	0	0
CCc1c(n[n](c2ccc(Cl)cc2Cl)c1c3ccc([s]3)C#Cc4ccc(OC)cc4)C(=O)NN5CCCCC5	1253641-62-1	1-(2,4-Dichlorophenyl)-4-ethyl-5-[5-[2-(4-methoxyphenyl)ethynyl]-2-thienyl]-N-1-piperidinyl-1H-pyrazole-3-carboxamide (ACI)	mouse	0	Hung 2010 - Discovery of 1? 2 4?Dichlorophenyl ?4?ethyl?5? 5? 2? 4? trifluoromethyl phenyl ethynyl	0	0
CCc1c(n[n](c2ccc(Cl)cc2Cl)c1c3ccc([s]3)C#Cc4ccc(F)cc4F)C(=O)NN5CCCCC5	1253641-66-5	1-(2,4-Dichlorophenyl)-5-[5-[2-(2,4-difluorophenyl)ethynyl]-2-thienyl]-4-ethyl-N-1-piperidinyl-1H-pyrazole-3-carboxamide (ACI)	mouse	0	Hung 2010 - Discovery of 1? 2 4?Dichlorophenyl ?4?ethyl?5? 5? 2? 4? trifluoromethyl phenyl ethynyl	0	0
Nc1ccc(cc1)c2ccc([s]2)c3ccc4C(=O)OCc4c3	1850306-38-5	1(3H)-Isobenzofuranone, 5-[5-(4-aminophenyl)-2-thienyl]- (ACI)	mouse	0	Gynther 2016 Systemic and Brain Pharmacokinetics of Perforin Inhibitor Prodrugs	0	0
OCc1ccc(cc1)c2ccc([s]2)c3ccc4C(=O)OCc4c3	1850307-26-4	1(3H)-Isobenzofuranone, 5-[5-[4-(hydroxymethyl)phenyl]-2-thienyl]- (ACI)	mouse	0	Gynther 2016 Systemic and Brain Pharmacokinetics of Perforin Inhibitor Prodrugs	0	0
OC(CNCC(O)C1CCc2cc(F)ccc2O1)C3CCc4cc(F)ccc4O3	99200-09-6	1-(6-Fluoro-chroman-2-yl)-2-[2-(6-fluoro-chroman-2-yl)-2-hydroxy-ethylamino]-ethanol	rat	1	vanDamme 2008 Prediction of blood???brain partitioning A model based on ab initio calculated quantum chemical descriptors.pdf	1	1
CCc1c(C)[s]c(NC(=O)c2ccc(Cl)cc2)c1C(=O)OC(C)(C)C	1430212-90-0	1,1-Dimethylethyl2-[(4-chlorobenzoyl)amino]-4-ethyl-5-methyl-3-thiophenecarboxylate	rat	0	Ferlenghi 2020 The GABAB receptor positive allosteric modulator COR659 In vitro	0	1
Cc1cccc(c1)[n]2nnc(CN3CCC[n]4c3nnc4c5cccnc5)n2	956359-55-0	1,2,4-Triazolo[4,3-a]pyrimidine, 5,6,7,8-tetrahydro-8-[[2-(3-methylphenyl)-2H-tetrazol-5-yl]methyl]-3-(3-pyridinyl)- (ACI)	rat	0	Patent_US 20070259860 A1	0	0
Clc1cccc(c1)c2nc(CN3CCC[n]4c3nnc4c5cccnc5)n[o]2	956359-56-1	1,2,4-Triazolo[4,3-a]pyrimidine, 8-[[5-(3-chlorophenyl)-1,2,4-oxadiazol-3-yl]methyl]-5,6,7,8-tetrahydro-3-(3-pyridinyl)- (ACI)	rat	0	Patent_US 20070259860 A1	0	0
Cc1ccc(C)c(C)c1	95-63-6	1,2,4-Trimethylbenzen	rat	1	Zahlsen 1992 Inhalation Kinetics of C6 to C10 Aliphatic, Aromatic and; Swiercz 2003 Pseudocumene_in_brain_liver_lung_and_blood_of_rats	1	1
CC1CCC(C)C(C)C1	2234-75-5	1,2,4-Trimethylcyclohexane	rat	1	Zahlsen 1992 Inhalation Kinetics of C6 to C10 Aliphatic, Aromatic and	1	1
C[n]1ccnc1c2ccc(O)c(CN3N=C(OC3=O)c4cc(cc(c4)C(F)(F)F)C(F)(F)F)c2	202821-94-1	1,3,4-Oxadiazol-2(3H)-one, 5-[3,5-bis(trifluoromethyl)phenyl]-3-[[2-hydroxy-5-(1-methyl-1H-imidazol-2-yl)phenyl]methyl]- (9CI, ACI)	rat	0	Romine 2007 3-[(5-Chloro-2-hydroxyphenyl)methyl]-5-[4-(trifluoromethyl)phenyl ]-1,3,4-oxadiazol-2(3H)-one	0	1
CCCN(CCC)C(=O)c1cc(C)cc(c1)C(=O)NC(Cc2cc(F)cc(F)c2)C(O)C3NCCN(Cc4ccccc4)C3=O	845972-41-0	1,3-Benzenedicarboxamide, N3-[(1S)-1-[(3,5-difluorophenyl)methyl]-2-hydroxy-2-[3-oxo-4-(phenylmethyl)-2-piperazinyl]ethyl]-5-methyl-N1,N1-dipropyl- (ACI)	mouse	0	Cumming 2008 Rational_design_of_novel_potent_piperazi	0	0
CCCN(CCC)C(=O)c1cc(C)cc(c1)C(=O)NC(Cc2cc(F)cc(F)c2)C(O)C3NCN(Cc4ccccc4)C3=O	845972-44-3	1,3-Benzenedicarboxamide, N3-[(1S,2S)-1-[(3,5-difluorophenyl)methyl]-2-hydroxy-2-[(4S)-5-oxo-1-(phenylmethyl)-4-imidazolidinyl]ethyl]-5-methyl-N1,N1-dipropyl- (ACI)	mouse	0	Cumming 2008 Rational_design_of_novel_potent_piperazi	0	0
[H][n]1c(NCC(F)(F)CNCc2cc(Cl)cc(Cl)c2)nc3ncccc31	1883537-28-7	1,3-Propanediamine, N1-[(3,5-dichlorophenyl)methyl]-2,2-difluoro-N3-3H-imidazo[4,5-b]pyridin-2-yl- (ACI)	mouse	0	zhang 2016 5?Fluoroimidazo[4,5?b]pyridine Is a Privileged Fragment That	1	1
[H][n]1c(NCCCNCc2cc(Cl)cc(Cl)c2)nc3nc(F)ccc31	1883534-69-7	1,3-Propanediamine, N1-[(3,5-dichlorophenyl)methyl]-N3-(5-fluoro-3H-imidazo[4,5-b]pyridin-2-yl)- (ACI)	mouse	0	zhang 2016 5?Fluoroimidazo[4,5?b]pyridine Is a Privileged Fragment That	1	1
[H][n]1nnc(n1)c2ccc(OCCCCOc3ccc(C(C)=O)c(O)c3C)cc2	664376-12-9	1-[2-Hydroxy-3-methyl-4-[4-[4-(2H-tetrazol-5-yl)phenoxy]butoxy]phenyl]ethanone	rat	0	Pinkerton 2004 Allosteric potentiators of the metabotropic glutamate	0	0
[H][n]1nnc(n1)c2ccc(OCCCCOc3ccc(C(C)=O)c(O)c3CCC)cc2	752230-64-1	1-[2-Hydroxy-3-propyl-4-[4-[4-(2H-tetrazol-5-yl)phenoxy]butoxy]phenyl]ethanone	rat	0	Pinkerton 2004 Allosteric potentiators of the metabotropic glutamate	0	0
COc1ccc(cc1NC2CCN(C)CC2)S(N)(=O)=O	No CAS	1-[3-(1-Methylpiperidin-4-ylamino)-4-methoxybenzenesulfonyl]- 1,2,3,4-tetrahydroquinoline	rat	0	Nirogi 2012 Design, Synthesis, and Pharmacological Evaluation of Piperidin 4 yl	1	1
CNCCNC(C(C)C)c1ccccc1N2CCN(CC2)C(=O)C(C)Cc3ccc(Cl)cc3F	No CAS	1-{2-[(1S)-(methylaminoethyl)amino-2-methylpropyl]-4-methylphenyl}-4-[(2R)-methyl-3-(2-fluoro-4-chlorophenyl)propionyl]piperazine	rat	0	Chen 2007 Discovery of 1-{2-[(1S)-(3-Dimethylamino	0	1
COc1ccc(cc1CNC2C3CCN(CC3)C2C(c4ccccc4)c5ccccc5)C(C)C	187281-31-8	1-Azabicyclo[2.2.2]octan-3-amine, 2-(diphenylmethyl)-N-[[2-methoxy-5-(1-methylethyl)phenyl]methyl]-, (2S,3S)-, mono[(1R,4S)-7,7-dimethyl-2-oxobicyclo[2.2.1]heptane-1-methanesulfonate]	mouse	1	Mente 2005 A recursive-partitioning model for blood-brain barrier permeation	1	1
CCC=C	106-98-9	1-Butene	rat	1	Eide 1995 Uptake	1	1
[H][n]1c(Cc2ccccc2)nnc1C(=O)NC3CCc4cc(F)cc(F)c4NC3=O	1622849-43-7	1H-1,2,4-Triazole-5-carboxamide, N-[(3S)-7,9-difluoro-2,3,4,5-tetrahydro-2-oxo-1H-1-benzazepin-3-yl]-3-(phenylmethyl)- (ACI)	rat	0	Harris 2019 Identification of a RIP1 Kinase Inhibitor Clinical Candidate	0	0
CCCCCC=C	592-76-7	1-Heptene	rat	1	Eide 1995 Uptake	1	1
CCCCC=C	592-41-6	1-Hexene	rat	1	Eide 1995 Uptake	1	1
[H][n]1cncc1CC(O)=O	645-65-8	1H-Imidazole-5-acetic acid	mouse	0	ChemMedChem - 2016 - Krall - Discovery of ?Substituted Imidazole?4?acetic Acid Analogues as a Novel Class of 1	0	0
CC(NC(=O)c1n[n](c2ccc(Cl)cc2Cl)c3C(CCCc13)=Cc4ccc(F)cc4)c5ccccn5	2033084-04-5	1H-Indazole-3-carboxamide, 1-(2,4-dichlorophenyl)-7-[(4-fluorophenyl)methylene]-4,5,6,7-tetrahydro-N-[(1R)-1-(2-pyridinyl)ethyl]- (ACI)	mouse	1	Mathews 2016 Tetrahydroindazole derivatives as potent and peripherally selective	1	0
Fc1ccc(cc1)C=C2CCCc3c(n[n](c4ccc(Cl)cc4Cl)c23)C(=O)NC5CCN(CC5)c6ccccn6	128517-07-7	1H-Indazole-3-carboxamide, 1-(2,4-dichlorophenyl)-7-[(4-fluorophenyl)methylene]-4,5,6,7-tetrahydro-N-[1-(2-pyridinyl)-4-piperidinyl]- (ACI)	mouse	0	Mathews 2016 Tetrahydroindazole derivatives as potent and peripherally selective	0	0
COc1cc2CC(C)N(c2cc1CNC3CCCNC3c4ccccc4)S(C)(=O)=O	160502-85-2	1H-Indole-6-methanamine, 2,3-dihydro-5-methoxy-2-methyl-1-(methylsulfonyl)-N-(2-phenyl-3-piperidinyl)-, dihydrochloride	mouse	1	Mente 2005 A recursive-partitioning model for blood-brain barrier permeation	1	1
COc1cc2CCN(c2cc1CNC3C4CCN(C4)C3C(c5ccccc5)c6ccccc6)S(C)(=O)=O	160502-69-2	1H-Indole-6-methanamine, N-[2-(diphenylmethyl)-1-azabicyclo[2.2.1]hept-3-yl]-2,3-dihydro-5-methoxy-1-(methylsulfonyl)-, dihydrochloride	mouse	1	Mente 2005 A recursive-partitioning model for blood-brain barrier permeation	1	1
CCc1c(n[n](c2ccc(Cl)cc2Cl)c1c3ccc([s]3)C#CCc4ccccc4)C(=O)NN5CCCCC5	1253641-68-7	1H-Pyrazole-3-carboxamide, 1-(2,4-dichlorophenyl)-4-ethyl-5-[5-(3-phenyl-1-propyn-1-yl)-2-thienyl]-N-1-piperidinyl- (ACI)	mouse	0	Hung 2010 - Discovery of 1? 2 4?Dichlorophenyl ?4?ethyl?5? 5? 2? 4? trifluoromethyl phenyl ethynyl	0	0
CCc1c(n[n](c2ccc(Cl)cc2Cl)c1c3ccc([s]3)C#CCCc4ccccc4)C(=O)NN5CCCCC5	1253641-69-8	1H-Pyrazole-3-carboxamide, 1-(2,4-dichlorophenyl)-4-ethyl-5-[5-(4-phenyl-1-butyn-1-yl)-2-thienyl]-N-1-piperidinyl- (ACI)	mouse	0	Hung 2010 - Discovery of 1? 2 4?Dichlorophenyl ?4?ethyl?5? 5? 2? 4? trifluoromethyl phenyl ethynyl	0	0
CCc1c(n[n](c2ccc(Cl)cc2Cl)c1c3ccc([s]3)C#Cc4ccc(F)cc4)C(=O)NN5CCCCC5	1253641-64-3	1H-Pyrazole-3-carboxamide, 1-(2,4-dichlorophenyl)-4-ethyl-5-[5-[2-(4-fluorophenyl)ethynyl]-2-thienyl]-N-1-piperidinyl- (ACI)	mouse	0	Hung 2010 - Discovery of 1? 2 4?Dichlorophenyl ?4?ethyl?5? 5? 2? 4? trifluoromethyl phenyl ethynyl	0	0
CCc1c(n[n](c2ccc(Cl)cc2Cl)c1c3ccc([s]3)C#Cc4cc(F)c(F)cc4F)C(=O)NN5CCCCC5	1253641-67-6	1H-Pyrazole-3-carboxamide, 1-(2,4-dichlorophenyl)-4-ethyl-N-1-piperidinyl-5-[5-[2-(2,4,5-trifluorophenyl)ethynyl]-2-thienyl]- (ACI)	mouse	0	Hung 2010 - Discovery of 1? 2 4?Dichlorophenyl ?4?ethyl?5? 5? 2? 4? trifluoromethyl phenyl ethynyl	0	0
OC(=O)CCc1cccc2CC(CCc12)NS(=O)(=O)c3ccc(Cl)cc3	210685-07-7	1-Naphthalenepropanoic acid, 6-[[(4-chlorophenyl)sulfonyl]amino]-5,6,7,8-tetrahydro- (9CI, ACI)	mouse	0	Soper 2012 Brain-Penetrant Tetrahydronaphthalene Thromboxane A2	0	0
CCCCCCC=C	111-66-0	1-Octene	rat	1	Eide 1995 Uptake	1	1
OCc1ncc2CN=C(c3ccccc3F)c4cc(Cl)ccc4[n]21	59468-90-5	1-OH midazolam	rat	1	Arendt R.M., Greenblatt D.J., Liebisch D.C., Luu M.D., Paul S.M., Physchopharmacology 93 (1987) 72.	1	1
CCCC=C	109-67-1	1-Pentene	rat	1	Eide 1995 Uptake	1	1
OC(=O)CN1CCN(CC1)C2=Nc3cc(F)ccc3[n]4cccc24	1159633-21-2	1-Piperazineacetic acid, 4-(7-fluoropyrrolo[1,2-a]quinoxalin-4-yl)- (ACI)	rat	0	Butini 2009 Novel, Potent, and Selective Quinoxaline-Based 5-HT3 Receptor Ligands 1 Further	0	0
CC(C)(CN1CCN(CC1)C2=Cc3ccccc3C[n]4cc(Cl)nc24)C(O)=O	1248592-07-5	1-Piperazinepropanoic acid, 4-(2-chloro-5H-imidazo[1,2-b][2]benzazepin-11-yl)-?,?-dimethyl- (ACI)	rat	0	Gianotti 2010 Novel imidazobenzazepine derivatives as dual	0	0
CC(C)(CN1CCN(CC1)C2=Cc3ccccc3C[n]4cc(F)nc24)C(O)=O	1248592-09-7	1-Piperazinepropanoic acid, 4-(2-fluoro-5H-imidazo[1,2-b][2]benzazepin-11-yl)-?,?-dimethyl- (ACI)	rat	0	Gianotti 2010 Novel imidazobenzazepine derivatives as dual	0	0
CC(C)(CN1CCN(CC1)C2=Cc3ccccc3C[n]4c(Cl)cnc24)C(O)=O	1248592-08-6	1-Piperazinepropanoic acid, 4-(3-chloro-5H-imidazo[1,2-b][2]benzazepin-11-yl)-?,?-dimethyl- (ACI)	rat	0	Gianotti 2010 Novel imidazobenzazepine derivatives as dual	0	0
CC(C)(CN1CCN(CC1)C2=Cc3ccccc3C[n]4ccnc24)C(O)=O	1248591-97-0	1-Piperazinepropanoic acid, 4-(5H-imidazo[1,2-b][2]benzazepin-11-yl)-?,?-dimethyl- (ACI)	rat	0	Gianotti 2010 Novel imidazobenzazepine derivatives as dual	0	0
CCC(=O)C1CC2(O)C3Cc4ccc(O)c5OC(C=1O)C2(CCN3CC6CC6)c45	2304540-04-1	1-Propanone, 1-[(5?)-17-(cyclopropylmethyl)-6,7-didehydro-4,5-epoxy-3,6-dihydroxymorphinan-7-yl]- (ACI)	rat	1	Inagaki 2020 Naldemedine Peripherally Acting Opioid Receptor Antagonist for Tr	1	0
OCC1CCCN1CC(=O)Nc2ccc(OC3CCN(CC3)C4CCC4)cc2	2314467-88-2	1-Pyrrolidineacetamide, N-[4-[(1-cyclobutyl-4-piperidinyl)oxy]phenyl]-2-(hydroxymethyl)- (ACI)	rat	0	Nirogi 2019 Discovery and Development of N?4-1-Cyclobutylpiperidin-4-	0	1
COc1cccnc1CCCCNC2NC(=O)C(Cc3ccc(C)nc3)=CN=2	71351-79-6; 71351-65-0	2-((4-(3-methoxypyridin-2-yl)butyl)amino)-5-((6-methylpyridin-3-yl)methyl)pyrimidin-4(1H)-one {compound 3}; Icotidine; SK&F93319	rat	0	Young 1988Dev and in Kelder 1999	0	0
C[n]1c(nnc1c2cc[n+]([O-])cc2)N3CCCC3c4nn[n](n4)c5cccc(Cl)c5	No CAS	2(1H)-Pyridinone, 4-[5-[(2R)-2-[2-(3-chlorophenyl)-2H-tetrazol-5-yl]-1-pyrrolidinyl]-4-methyl-4H-1,2,4-triazol-3-yl]- (ACI)	rat	0	Patent_ US20090111854A1	0	0
Clc1ccc(cc1)C(c2ccc(Cl)cc2)c3ccc4NC(=O)C=C(NC5CCN(CC5)c6ncccn6)c4c3	1807610-61-2	2(1H)-Quinolinone, 6-[bis(4-chlorophenyl)methyl]-4-[[1-(2-pyrimidinyl)-4-piperidinyl]amino]- (ACI)	mouse	0	Zhang 2018 6?Benzhydryl-4-amino-quinolin-2-ones as Potent Cannabinoid Type	0	0
CC(O)CCNc1nc(Oc2cccc3NC(=O)C(N)=Nc32)cc(n1)c4ccc(cc4)C(F)(F)F	1085758-13-9	2(1H)-Quinoxalinone, 3-amino-5-[[2-[(2-methoxyethyl)amino]-6-[4-(trifluoromethyl)phenyl]-4-pyrimidinyl]oxy]- (ACI)	rat	0	Tamayo 2008 Design and Synthesis of Peripherally Restricted Transient Receptor Potential Vanilloid 1	0	0
CC(Nc1nc(Oc2cccc3NC(=O)C(N)=Nc32)cc(n1)c4ccc(cc4)C(F)(F)F)c5ccccn5	879603-48-2	2(1H)-Quinoxalinone, 3-amino-5-[[2-[[1-(2-pyridinyl)ethyl]amino]-6-[4-(trifluoromethyl)phenyl]-4-pyrimidinyl]oxy]- (9CI, ACI)	rat	0	Tamayo 2008 Design and Synthesis of Peripherally Restricted Transient Receptor Potential Vanilloid 1	0	0
Nc1nc(Oc2cccc3NC(=O)C(N)=Nc32)cc(n1)c4ccc(cc4)C(F)(F)F	1022085-47-7	2(1H)-Quinoxalinone, 3-amino-5-[[2-amino-6-[2-amino-4-(trifluoromethyl)phenyl]-4-pyrimidinyl]oxy]- (ACI)	rat	0	Tamayo 2008 Design and Synthesis of Peripherally Restricted Transient Receptor Potential Vanilloid 1	0	0
COCCNc1nc(ccc1c2cc(Oc3cccc4NC(=O)C(N)=Nc43)ncn2)C(F)(F)F	1085759-38-1	2(1H)-Quinoxalinone, 3-amino-5-[[6-[2-[(2-methoxyethyl)amino]-6-(trifluoromethyl)-3-pyridinyl]-4-pyrimidinyl]oxy]- (ACI)	rat	0	Tamayo 2008 Design and Synthesis of Peripherally Restricted Transient Receptor Potential Vanilloid 1	0	0
NC1=Nc2c(NC1=O)cccc2Oc3cc(ncn3)c4ccc(nc4NC5CCCO5)C(F)(F)F	1085760-83-3	2(1H)-Quinoxalinone, 3-amino-5-[[6-[2-[[(2S)-tetrahydro-2-furanyl]amino]-6-(trifluoromethyl)-3-pyridinyl]-4-pyrimidinyl]oxy]- (ACI)	rat	0	Tamayo 2008 Design and Synthesis of Peripherally Restricted Transient Receptor Potential Vanilloid 1	0	0
NC1=Nc2c(NC1=O)cccc2Oc3cc(ncn3)c4ccc(nc4NCCN5CCOCC5)C(F)(F)F	1085761-62-1	2(1H)-Quinoxalinone, 3-amino-5-[[6-[2-[[2-(4-morpholinyl)ethyl]amino]-6-(trifluoromethyl)-3-pyridinyl]-4-pyrimidinyl]oxy]- (ACI)	rat	0	Tamayo 2008 Design and Synthesis of Peripherally Restricted Transient Receptor Potential Vanilloid 1	0	0
CN1CCC(CC1)N2N=C(C=CC2=O)c3c4C=CC=C[n]4nc3c5ccccc5	202646-80-8	2-(1-Methyl-4-piperidinyl)-6-(2-phenylpyrazolo[1,5-a]pyridin-3-yl)-3(2H)-pyridazinone	rat	1	Kuroda, S. et al., 2001 Chem. Pharmacol. Bull., 49	1	1
NC(=N)SCCF	44604-90-2	2-(2-fluoro-ethyl)-isothiourea	rat	1	Zhang1996 Synthesis and Evaluation of Two Positron-Labeled Nitric Oxide Synthase Inhibitors, S-[11C]Methylisothiourea and S-(2-[18F]Fluoroethyl)isothiourea, as Potential Positron Emission Tomography Tracers	1	1
CC(C)(O)CN1N=C(C=CC1=O)c2c(n[n]3C=CC=Cc23)c4ccccc4	222722-65-8	2-(2-Hydroxy-2-methylpropyl)-6-(2-phenylpyrazolo[1,5-a]pyridin-3-yl)-3(2H)-pyridazinone	rat	1	Kuroda, S. et al., 2001 Chem. Pharmacol. Bull., 49	1	1
FC(F)(F)c1cc(Oc2ccc(CCOC3NC=C(Cc4cncnc4)C(=O)N=3)cc2)ccc1Cl	No CAS	2-(4-(4-chloro-3-(trifluoromethyl)phenoxy)phenethoxy)-5-(pyrimidin-5-ylmethyl)pyrimidin-4(1H)-one	rat	1	Liu 2016 Prediction of BB unbound concentration ratios in CNS drug discovery employing in silico and in vitro model systems	1	0
Cc1c[s]c(NC(N)=N)n1	7120-01-06	2-(4-methyl-1,3-thiazol-2-yl)guanidine	rat	1	Young 1988 Development of a new physicochemical model for brain penetration and its application to the design of centrally acting H2 receptor histamine antagonists	1	1
NC(=N)Nc1nc(c[s]1)c2ccccc2	2507-81-5	2-(4-methylthiazol-2-yl)guanidine {compound 2}; BBCPD15 [1-(4-Phenyl-1,3-thiazol-2-yl)guanidine]; 19	rat	1	Young 1988Devel	1	1
[H][n]1c2cc3OCOc3cc2cc1c4ccc5c(Cl)cc(Cl)c(O)c5n4	No CAS	2-(5H-[1,3]dioxolo[4,5-f]indol-6-yl)-5,7-dichloroquinolin-8-ol	rat	1	Wang 2018 Design, Synthesis, and Evaluation of Orally Bioavailable Quinoline???Indole Derivatives as Innovative Multitarget-Directed Ligands for the Treatment of Alzheimer???s Disease	1	0
CC(C)Oc1ccc(COc2ccc3c(c2)cc4C(CC[n]43)CC(O)=O)cc1C#N	1215119-31-5;1215119-30-4	2-(7-(3-Cyano-4-isopropoxybenzyloxy)-2,3-dihydro-1H-pyrrolo[1,2-a]indol-1-yl)acetic acid	rat	0	Buzard 2014 (7?Benzyloxy-2,3-dihydro-1H-pyrrolo[1,2?a]indol-1-yl)acetic Acids as	0	0
OC1=NN(Cc2cccc3ccccc23)C(=O)NC1=O	No CAS	2-(Naphthalen-1-ylmethyl)-1,2,4-triazinane-3,5,6-trione	mouse	0	Hin 2015 6?Hydroxy-1,2,4-triazine-3,5	0	1
Fc1ccc(nc1CN2CCS(=O)(=O)CC2)c3ccc(CN4CC(=O)N(C5CC5)C4=O)cc3	1228660-00-1	2,4-Imidazolidinedione, 3-cyclopropyl-1-[[4-[6-[(1,1-dioxido-4-thiomorpholinyl)methyl]-5-fluoro-2-pyridinyl]phenyl]methyl]- (ACI)	rat	0	van der Stelt 2011 Discovery and Optimization of 1-(4-(Pyridin-2-yl)benzyl)-	0	0
COc1ccc(cc1CNC2CCCNC2c3ccccc3)N4CCCC4=O	163257-90-7	2-?Pyrrolidinone, 1-?[4-?methoxy-?3-?[[(2-?phenyl-?3-?piperidinyl)?amino]?methyl]?phenyl]?-?, (2S-?cis)?-	mouse	1	Mente 2005 A recursive-partitioning model for blood-brain barrier permeation	1	1
CC(C)CCNC1=CC(=O)c2ccccc2C1=O	1607447-79-9	2-[(3-Methylbutyl)amino]-1,4-naphthalenedione	rat	1	Li 2020 Discovery of the First Vitamin K Analogue as a Potential Treatment	1	1
Cc1ccc(O)c(C[n]2c(NC3CCN(CCN)CC3)nc4c(C)cccc42)n1	317846-22-3	2-[[2-[[1-(2-Aminoethyl)-4-piperidinyl]amino]-4-methyl-1H-benzimidazol-1-yl]methyl]-6-methyl-3-pyridinol	rat	1	vanDamme 2008 Prediction of blood???brain partitioning A model based on ab initio calculated quantum chemical descriptors.pdf	0	1
CN1CCN(CC1)C(=O)C[n]2cc(C(=O)N3CCC4(CC3)OCc5ccccc54)c6ccc(Cl)cc62	920022-51-1	2-[6-Chloro-3-(spiro[1H-isobenzofuran-3,4?-piperidine]-1?- carbonyl)indol-1-yl]-1-(4-methylpiperazin-1-yl)ethanone	mouse	0	Ratni 2015 Discovery of Highly Selective Brain-Penetrant Vasopressin 1a	0	0
CN(C)C(=O)C[n]1cc(C(=O)N2CCC3(CC2)OCc4ccccc43)c5ccc(Cl)cc51	920022-40-8	2-[6-Chloro-3-(spiro[1H-isobenzofuran-3,4?-piperidine]-1?- carbonyl)indol-1-yl]-N,N-dimethyl-acetamide	mouse	0	Ratni 2015 Discovery of Highly Selective Brain-Penetrant Vasopressin 1a	0	0
CC1OC(OC2C(O)C(O)C(CO)OC2OC3CC4(C)C(CC(O)C5C(CCC54C)C(C)(O)CCC=C(C)C)C6(C)CCC(O)C(C)(C)C36)C(O)C(O)C1O	80952-72-3	20(R)-Ginsenoside Rg2	rat	0	Li 2019 Pharmacokinetics, tissue distribution and excretion of saponins after intravenous administration of ShenMai Injection in rats	0	0
C[n]1c(N)nc2ncc(cc21)c3ccccc3	105650-23-5	2-amino-1-methyl-6-phenylimidazo(4,5-b)pyridine (PhIP)	mouse	1	Enokizono et al., 2008 Quantitative Investigation of the Role of Breast Cancer Resistance Protein in Limiting Brain and Testis Penetration of Xenobiotic Compounds	1	1
CN(C(=O)c1nn[n](n1)c2cccc(C)c2)c3nnc(C4C=NNC(=O)C=4)[n]3C	1147118-12-4	2H-Tetrazole-5-carboxamide, N-[5-(1,6-dihydro-6-oxo-4-pyridazinyl)-4-methyl-4H-1,2,4-triazol-3-yl]-N-methyl-2-(3-methylphenyl)- (ACI)	rat	0	Patent_ US 2009 0111824 A1	0	0
OC(=O)CCC(CP(O)(O)=O)C(O)=O	173039-10-6	2-PMPA	rat	0	Rais 2014 Bioanalytical method for evaluating the pharmacokinetics of the	0	0
Cc1cc2ccccc2[n]1CCNC(=O)C=Cc3ccc(OCCO)c(OCCO)c3	1609030-85-4	2-Propenamide, 3-[3,4-bis(2-hydroxyethoxy)phenyl]-N-[2-(2-methyl-1H-indol-1-yl)ethyl]-, (2E)- (ACI)	mouse	0	Ganesh 2014 Lead Optimization Studies of Cinnamic Amide EP2 Antagonists	0	0
COc1cc(C=CC(=O)NCC[n]2c3ccccc3cc2C(F)(F)F)cc(OC)c1OC	1415716-58-3	2-Propenamide, N-[2-[2-(trifluoromethyl)-1H-indol-1-yl]ethyl]-3-(3,4,5-trimethoxyphenyl)-, (2E)- (ACI)	mouse	1	Ganesh 2014 Lead Optimization Studies of Cinnamic Amide EP2 Antagonists	1	0
O=C(NCc1ccccc1)c2cncc(n2)N3CC4CNCC4C3	1194687-31-4	2-Pyrazinecarboxamide, 6-[(3aR,6aS)-hexahydropyrrolo[3,4-c]pyrrol-2(1H)-yl]-N-(phenylmethyl)-, rel- (ACI)	rat	0	Scanio 2011 Structure Activity Studies of Diazabicyclo330octaneSubstituted	0	0
Cc1ccccc1CNC(=O)c2cncc(n2)N3CC4CNCC4C3	1194687-45-0	2-Pyrazinecarboxamide, 6-[(3aR,6aS)-hexahydropyrrolo[3,4-c]pyrrol-2(1H)-yl]-N-[(2-methylphenyl)methyl]-, rel- (ACI)	rat	0	Scanio 2011 Structure Activity Studies of Diazabicyclo330octaneSubstituted	0	0
CN1CCC(CC1)c2ccc(Nc3ncc(F)c(n3)c4cc(F)c5N=C(C)C6(CCCC6)c5c4)nc2	2099128-41-1	2-Pyrimidinamine, 5-fluoro-4-(7'-fluoro-2'-methylspiro[cyclopentane-1,3'-[3H]indol]-5'-yl)-N-[5-(1-methyl-4-piperidinyl)-2-pyridinyl]-	mouse	1	Yin et al., 2018 A highly potent CDK4 6 inhibitor was rationally designed to overcome blood brain barrier in gliobastoma therapy	1	1
CN(CC(=O)N1CCN(CC1)c2cncc3ccccc32)C(=O)c4ccc[s]4	2093761-87-4	2-Thiophenecarboxamide, N-[2-[4-(4-isoquinolinyl)-1-piperazinyl]-2-oxoethyl]-N-methyl- (ACI)	mouse	0	Grandjean 2020 Discovery of 4?Piperazine Isoquinoline Derivatives as Potent and	0	0
CC(N1CCC[n]2c1nnc2C3C=NNC(=O)C=3)c4cc([o]n4)c5cccc(Cl)c5	956359-89-0	3(2H)-Pyridazinone, 5-[8-[(1R)-1-[5-(3-chlorophenyl)-3-isoxazolyl]ethyl]-5,6,7,8-tetrahydro-1,2,4-triazolo[4,3-a]pyrimidin-3-yl]- (ACI)	rat	0	Patent_US 20070259860 A1	0	0
C[n]1c(nnc1c2cccnc2)N3CCCC3c4c[n](nn4)c5cccc(Cl)c5	No CAS	3-(5-(2R)-2-1-(3-chlorophenyl)- 1H-1,2,3-triazol-4-ylpyrrollidin-1- yl)-4-methyl-4H-1,2,4-triazol-3-yl)pyridine	rat	0	Patent_US20090111822A1	0	0
COc1ccc(cc1CNC2CCCNC2c3ccccc3)c4ncc[s]4	161499-49-6	3-?Piperidinamine, N-?[[2-?methoxy-?5-?(2-?thiazolyl)?phenyl]?methyl]?-?2-?phenyl-?, (2S-?cis)?-	mouse	1	Mente 2005 A recursive-partitioning model for blood-brain barrier permeation	1	1
COc1ccc(cc1CNC2CCCNC2c3ccccc3)S(C)(=O)=O	145741-95-3	3-?Piperidinamine, N-?[[2-?methoxy-?5-?(methylsulfonyl)?phenyl]?methyl]?-?2-?phenyl-?, (2S-?cis)?-	mouse	1	Mente 2005 A recursive-partitioning model for blood-brain barrier permeation	1	1
COc1ccc(cc1CNC2CCCNC2c3ccccc3)[n]4nc(C)cc4C	163257-64-5	3-?Piperidinamine, N-?[[5-?(3,?5-?dimethyl-?1H-?pyrazol-?1-?yl)?-?2-?methoxyphenyl]?methyl]?-?2-?phenyl-?, (2S-?cis)?-	mouse	1	Mente 2005 A recursive-partitioning model for blood-brain barrier permeation	1	1
NC(Cc1cccc(c1)C(=O)NCCc2ccc(O)c(O)c2)C(O)=O	1419857-11-6	3-[[[2-(3,4-Dihydroxyphenyl)ethyl]amino]carbonyl]-L-phenylalanine	rat	0	Peura 2013 Design, Synthesis and Brain Uptake of LAT1-Targeted Amino	0	0
CCCN(CCC)C1=CC(C)=Nc2c(c(C)n[n]12)c3cnc(cc3C)N(C)C	195055-03-9	3-[6-(Dimethylamino)-4-methyl-3-pyridinyl]-2,5-dimethyl-N,N-dipropylpyrazolo[1,5-a]pyrimidin-7-amine	rat	1	vanDamme 2008 Prediction of blood???brain partitioning A model based on ab initio calculated quantum chemical descriptors.pdf	1	0
COCCNc1nc(Oc2cccc3NC(=O)C(N)=Nc32)cc(n1)c4ccc(cc4)C(F)(F)F	939040-79-6	3-Amino-5-[[6-[2-amino-4-(trifluoromethyl)phenyl]-2-[(2-methoxyethyl)amino]-4-pyrimidinyl]oxy]-2(1H)-quinoxalinone (ACI)	rat	0	Tamayo 2008 Design and Synthesis of Peripherally Restricted Transient Receptor Potential Vanilloid 1	0	0
NC1=Nc2c(NC1=O)cccc2Oc3cc(ncn3)c4ccc(cc4)C(F)(F)F	659729-86-9	3-Amino-5-[[6-[4-(trifluoromethyl)phenyl]-4-pyrimidinyl]oxy]-2(1H)-quinoxalinone	rat	1	Tamayo 2008 Design and Synthesis of Peripherally Restricted Transient Receptor Potential Vanilloid 1	0	0
CC(Nc1ccc(cc1Cl)S(=O)(=O)Nc2ncc[s]2)c3ccccc3	2230142-24-0	3-Chloro-4-[[(1S)-1-phenylethyl]amino]-N-2-thiazolylbenzenesulfonamide	mouse	0	Focken 2019 Identification of CNS-Penetrant Aryl Sulfonamides as Isoform	0	0
COC(=O)C1C(C)CC(Nc2ccc(Cl)cc2)=CC1=O	156154-42-6	3-Cyclohexene-1-carboxylic acid, 4-[(4-chlorophenyl)amino]-6-methyl-2-oxo-, methyl ester, (1R,6S)-rel-	mouse	1	Cox, D.S. et al., J. Pharm. Sci., 90 (2001) 1540	1	1
COC(=O)C1C(C)CC(Nc2cccc(c2)N(=O)=O)=CC1=O	156154-71-1	3-Cyclohexene-1-carboxylic acid, 6-methyl-4-[(3-nitrophenyl)amino]-2-oxo-, methyl ester, (1R,6S)-rel-	mouse	1	Cox, D.S. et al., J. Pharm. Sci., 90 (2001) 1540	1	1
CN(C(=O)c1cc([o]n1)c2cccc(Cl)c2)c3nnc(c4ccncc4)[n]3C	1147118-09-9	3-Isoxazolecarboxamide, 5-(3-chlorophenyl)-N-methyl-N-[4-methyl-5-(4-pyridinyl)-4H-1,2,4-triazol-3-yl]- (ACI)	rat	1	Patent_ US 2009 0111824 A1	0	0
COc1ccccc1CNC2CCCNC2c3ccccc3	145148-39-6	3-Piperidinamine, N-[(2-methoxyphenyl)methyl]-2-phenyl-, hydrochloride (1:2), (2S,3S)- (ACI)	mouse	1	Mente et al., 2005 A recursive-partitioning model for blood-brain barrier permeation	1	1
CN1C(C)=C(Cc2ccc(cc2)[n]3cccn3)C=C(C(=O)NC4CCCCC4O)C1=O	1960432-30-7	3-Pyridinecarboxamide, 1,2-dihydro-N-[(1S,2S)-2-hydroxycyclohexyl]-1,6-dimethyl-2-oxo-5-[[4-(1H-pyrazol-1-yl)phenyl]methyl]- (ACI)	mouse	0	Davoren 2016 Discovery of the Potent and Selective M1 PAM-Agonist N?[(3R,4S)?3	0	0
CN1C(C)=C(Cc2ccc(cc2)c3c[o]cn3)C=C(C(=O)NC4CCCCC4O)C1=O	1960432-32-9	3-Pyridinecarboxamide, 1,2-dihydro-N-[(1S,2S)-2-hydroxycyclohexyl]-1,6-dimethyl-5-[[4-(4-oxazolyl)phenyl]methyl]-2-oxo- (ACI)	mouse	0	Davoren 2016 Discovery of the Potent and Selective M1 PAM-Agonist N?[(3R,4S)?3	0	0
Cc1ccccc1CNC(=O)c2cncc(c2)N3CC4CNCC4C3	1194688-39-5	3-Pyridinecarboxamide, 5-[(3aR,6aS)-hexahydropyrrolo[3,4-c]pyrrol-2(1H)-yl]-N-[(2-methylphenyl)methyl]-, rel- (ACI)	rat	0	Scanio 2011 Structure Activity Studies of Diazabicyclo330octaneSubstituted	0	0
FC(F)(F)c1ccccc1CNC(=O)c2cncc(c2)N3CC4CNCC4C3	1194688-51-1	3-Pyridinecarboxamide, 5-[(3aR,6aS)-hexahydropyrrolo[3,4-c]pyrrol-2(1H)-yl]-N-[[2-(trifluoromethyl)phenyl]methyl]-, rel- (ACI)	rat	0	Scanio 2011 Structure Activity Studies of Diazabicyclo330octaneSubstituted	0	0
CN(Cc1ccccc1)C(=O)c2cncc(c2)N3CC4CNCC4C3	1194689-07-0	3-Pyridinecarboxamide, 5-[(3aR,6aS)-hexahydropyrrolo[3,4-c]pyrrol-2(1H)-yl]-N-methyl-N-(phenylmethyl)-, rel- (ACI)	rat	0	Scanio 2011 Structure Activity Studies of Diazabicyclo330octaneSubstituted	0	0
[H][n]1c(C)c(CCNC(=O)c2ccc(nc2)c3cc(OC)cc(OC)c3)c4ccccc41	2490544-12-0	3-Pyridinecarboxamide, 6-(3,5-dimethoxyphenyl)-N-[2-(2-methyl-1H-indol-3-yl)ethyl]- (ACI)	mouse	0	Amaradhi 2020 Potent, Selective, Water Soluble, Brain-Permeable EP2 Receptor	0	0
CC(Oc1nnc(c2ccc(cn2)C(N)=O)[n]1C)c3nn[n](n3)c4cccc(Cl)c4	1147098-62-1	3-Pyridinecarboxamide, 6-[5-[(1R)-1-[2-(3-chlorophenyl)-2H-tetrazol-5-yl]ethoxy]-4-methyl-4H-1,2,4-triazol-3-yl]- (ACI)	rat	0	Patent_US20090111857A1	0	0
COc1cc(NC(=O)c2cncc(c2)N3CC4CNCC4C3)cc(OC)c1	1194688-62-4	3-Pyridinecarboxamide, N-(3,5-dimethoxyphenyl)-5-[(3aR,6aS)-hexahydropyrrolo[3,4-c]pyrrol-2(1H)-yl]-, rel- (ACI)	rat	0	Scanio 2011 Structure Activity Studies of Diazabicyclo330octaneSubstituted	0	0
Cc1c(C)c2c(CC(C3CCCC3)C2=O)cc1OCc4cccc(c4)c5cncc(c5)C(O)=O	875414-68-9	3-Pyridinecarboxylic acid, 5-[3-[[(2-cyclopentyl-2,3-dihydro-6,7-dimethyl-1-oxo-1H-inden-5-yl)oxy]methyl]phenyl]- (9CI, ACI)	rat	0	Bonnefous 2005 Biphenyl-indanones Allosteric potentiators	0	0
FCCNC(=O)C1=CNc2ccc(Cc3ccccc3)cc2C1=O	1137522-61-2	3-Quinolinecarboxamide, N-[2-(fluoro-18F)ethyl]-1,4-dihydro-4-oxo-6-(phenylmethyl)- (ACI)	rat	0	Gaeta 2010 Use of 2-[18F]fluoroethylazide for the Staudinger ligation – Preparation	0	0
Cc1c(N2CC(N)C3(CC3)C2)c(F)c(N)c4C(=O)C(=CN(C5CC5)c14)C(O)=O	167888-07-5	3-Quinolinecarboxylic acid, 5-amino-7-(7-amino-5-azaspiro[2.4]hept-5-yl)-1-cyclopropyl-6-fluoro-1,4-dihydro-8-methyl-4-oxo-, (S)-, monomethanesulfonate	rat	1	Murata 1999 Efflux transport of a new quinolone antibacterial agent, HSR-903, across the blood-brain barrier	1	1
Clc1cc(Cl)cc(CNCCCNC2Nc3ccccc3C(=O)C=2)c1	248606-98-6	4(1H)-Quinolinone, 2-[[3-[[(3,5-dichlorophenyl)methyl]amino]propyl]amino]- (9CI, ACI)	mouse	0	zhang 2016 5?Fluoroimidazo[4,5?b]pyridine Is a Privileged Fragment That	0	1
C[n]1c(nnc1c2ccnnc2)N3CCCC3c4c[n](nn4)c5cccc(Cl)c5	No CAS	4-(5-(2R)-2-1-(3-chlorophenyl)-1H-1,2,3-triazol-4-ylpyrrollidin-1-yl)-4-methyl-4H-1,2,4-triazol-3-yl)pyridine	rat	0	Patent_US20090111822A1	0	0
C[n]1c(nnc1c2ccncc2)N3CCCC3c4c[n](nn4)c5cccc(Cl)c5	No CAS	4-(5-{(2R)-2-[1-(3-Chlorophenyl)-1H-1,2,3-triazol-4-yl]pyrrolidin-1-yl}-4-methyl-4H-1,2,4-triazol-3-yl)pyridine	rat	0	Patent_US20090111822A1	0	0
[H][n]1c2C3Oc4c(O)ccc5CC6N(CCC3(c54)C6(O)Cc2c7c(Cl)ccc(C(O)=O)c71)CC8CC8	No CAS	4,8-Methanobenzofuro[2,3-a]pyrido[4,3-b]carbazole-11-carboxylic acid -14-chloro, 7-(cyclopropylmethyl)-5,6,7,8,8a,9,14,14b-octahydro-1,8a-dihydroxy-, (4bS,8R,8aS,14bR)	rat	0	Inagaki 2020 Naldemedine Peripherally Acting Opioid Receptor Antagonist for Tr	0	0
[H][n]1c2cc(ccc2c3CC4(O)C5Cc6ccc(O)c7OC(c31)C4(CCN5CC8CC8)c67)C(O)=O	892039-38-2	4,8-Methanobenzofuro[2,3-a]pyrido[4,3-b]carbazole-12-carboxylic acid, 7-(cyclopropylmethyl)-5,6,7,8,8a,9,14,14b-octahydro-1,8a-dihydroxy-, (4bS,8R,8aS,14bR)- (9CI)	rat	0	Inagaki 2020 Naldemedine Peripherally Acting Opioid Receptor Antagonist for Tr	0	0
C1CCN(CC1)CCC#Cc2cccc(CN3CCOCC3)c2	544707-19-9	4-[[3-[4-(1-piperidinyl)but-1-yn-1-yl)benzyl)morpholine	rat	1	Galici et al., 2009	1	1
C[n]1c(nnc1c2cc[n+]([O-])cc2)N3CCCCC3c4nn[n](n4)c5cccc(Cl)c5	No CAS	4-[5-[(2R)-2-[2-(3-Chlorophenyl)-2H-tetrazol-5-yl]-1-piperidinyl]-4-methyl-4H...	rat	0	Patent_ US20090111854A1	0	0
CC(=O)Nc1ccc(C(O)=O)c(O)c1	50-86-2	4-Acetamidosalicylic acid	mouse	0	Hong 2014 Roles of P-glycoprotein and multidrug resistance	0	0
Cc1n[n](C)c(C)c1NS(=O)(=O)c2c(Cl)cc(Br)cc2Cl	1215009-29-2	4-Bromo-2,6-dichloro-N-(1,3,5-trimethyl-1H-pyrazol-4-yl)benzenesulfonamide	mouse	0	Brand 2014 Lead Optimization of a Pyrazole Sulfonamide Series of Trypanosoma	0	0
FC(F)(F)c1cccc(OC2CCN(CCCCNC(=O)c3ccc(Br)cc3)CC2)c1	506439-13-0	4-Bromo-N-[4-[4-(3-trifluoromethylphenoxy)-1-piperidinyl]butyl]benzamide	rat	1	Deak 2008 Physico-chemical characterization of a novel group of dopamine D3 D2 receptor ligands, potential atypical antipsychotic agents	1	1
CN1N(c2ccccc2)C(=O)C(F)=C1C	56924-65-3	4-fluoroantipyrine	rat	1	Sako 1984 Evaluation of _4_ Pluoroantipyrine as a New Blood	1	1
Cc1n[o]c(C)c1C2CC(C)(N=C(N)S2)c3cc(c(F)cc3F)c4cncnc4	1616100-22-1	4H-1,3-Thiazin-2-amine, 4-[2,4-difluoro-5-(5-pyrimidinyl)phenyl]-6-(3,5-dimethyl-4-isoxazolyl)-5,6-dihydro-4-methyl-, (4S,6S)- (ACI)	rat	0	Wu 2016 Discovery of S3-Truncated C?6 Heteroaryl Substituted	1	0
CCN(C)CCCCOc1ccc2C(=O)C(=COc2c1)c3ccc(OCCN4CCCCC4)cc3	2303921-66-4	4H-1-Benzopyran-4-one, 7-[4-(ethylmethylamino)butoxy]-3-[4-[2-(1-piperidinyl)ethoxy]phenyl]-	rat	1	Wang 2019 Design, synthesis, and evaluation of isoflavone analogs as multifunctional agents for the treatment of Alzheimer's disease	1	1
CC1=C[n]2nc(cc2C(C)=N1)C3=CC(=O)N4C=C(C=CC4=N3)N5CCNCC5	1449591-45-0	4H-Pyrido[1,2-a]pyrimidin-4-one, 2-(4,6-dimethylpyrazolo[1,5-a]pyrazin-2-yl)-7-(1-piperazinyl)- (ACI)	rat	0	Woll 2016 Discovery and Optimization of Small Molecule Splicing Modifiers of	0	1
CN1CCN(CC1)C2C=CC3=NC(=CC(=O)N3C=2)c4cc5C(C)=NC(C)=C[n]5n4	1449591-95-0	4H-Pyrido[1,2-a]pyrimidin-4-one, 2-(4,6-dimethylpyrazolo[1,5-a]pyrazin-2-yl)-7-(4-methyl-1-piperazinyl)- (ACI)	rat	1	Woll 2016 Discovery and Optimization of Small Molecule Splicing Modifiers of	1	1
Cc1ccccc1C2(CCN(CC2)CC3C=C(C(O)=O)C(=O)N4C=CC=CC4=3)C#N	1144504-43-7	4H-Quinolizine-3-carboxylic acid, 1-[[4-cyano-4-(2-methylphenyl)-1-piperidinyl]methyl]-4-oxo- (ACI)	rat	1	Kuduk 2011 Discovery of a Selective Allosteric M1 Receptor Modulator with	1	1
Cc1ccnc(c1)C2(CCN(CC2)CC3C=C(C(O)=O)C(=O)N4C=CC=CC4=3)C#N	1144504-36-8	4H-Quinolizine-3-carboxylic acid, 1-[[4-cyano-4-(4-methyl-2-pyridinyl)-1-piperidinyl]methyl]-4-oxo- (ACI)	rat	0	Kuduk 2011 Discovery of a Selective Allosteric M1 Receptor Modulator with	0	1
OCCCC(O)=O	591-81-1	4-Hydroxybutanoic acid	rat	1	Rodriguez Cruz 2021 Drug drug	0	1
Cc1ncc2C(O)N=C(c3ccccc3F)c4cc(Cl)ccc4[n]12	59468-85-8	4-Hydroxymidazolam	rat	1	Arendt R.M., Greenblatt D.J., Liebisch D.C., Luu M.D., Paul S.M., Physchopharmacology 93 (1987) 72.	1	1
Cc1nc([s]c1C(=O)Nc2ccccc2c3c[n]4C(CN5CCOCC5)=CSc4n3)c6cccnc6	1093403-33-8	4-Methyl-N-[2-[3-(morpholinomethyl)imidazo[2,1-b]thiazol-6-yl]phenyl]-2-(pyridin-3-yl)thiazole-5-carboxamide	mouse	1	Jiang et al., 2014 Sirtuin 1 activator SRT2104 protects Huntington’s disease mice	0	0
CCC(C)Nc1cc(cc(n1)S(C)(=O)=O)C(=O)NC(Cc2ccccc2)C(O)C3CCCN3	869625-00-3	4-Pyridinecarboxamide, N-[(1S,2R)-2-hydroxy-1-(phenylmethyl)-2-(2R)-2-pyrrolidinylethyl]-2-[[(1S)-1-methylpropyl]amino]-6-(methylsulfonyl)- (9CI, ACI)	mouse	0	Bueno 2017 Optimization of Hydroxyethylamine Transition State Isosteres as	0	0
NC1=Nc2c(NC1=O)cccc2Oc3cc(ncn3)c4ccc(cc4NC(=O)c5ccncc5)C(F)(F)F	1022085-52-4	4-Pyridinecarboxamide, N-[2-[6-[(3-amino-1,2-dihydro-2-oxo-5-quinoxalinyl)oxy]-4-pyrimidinyl]-5-(trifluoromethyl)phenyl]- (ACI)	rat	0	Tamayo 2008 Design and Synthesis of Peripherally Restricted Transient Receptor Potential Vanilloid 1	0	0
FC(F)(F)S(=O)(=O)N1CCC(CC1)Nc2ncnc3ccc(cc23)C(c4ccc(Cl)cc4)c5ccc(Cl)cc5	1883805-22-8	4-Quinazolinamine, 6-[bis(4-chlorophenyl)methyl]-N-[1-[(trifluoromethyl)sulfonyl]-4-piperidinyl]- (ACI)	mouse	0	Zhang 2020 Discovery of PEGylated 6?Benzhydryl-4-amino-quinazolines as	0	0
OC(=O)Cc1c[s]c(Nc2ccc(cc2)C(F)(F)F)n1	918793-31-4	4-Thiazoleacetic acid, 2-[[4-(trifluoromethyl)phenyl]amino]- (ACI)	rat	0	Bung 2017 2-[2-(4-(trifuoromethyl)	0	0
Fc1cc(ccn1)c2ccc(OCc3ccccc3)c(c2)C(=O)Nc4cccnc4	1285515-21-0	5-(2-Fluoro-4-pyridinyl)-2-(phenylmethoxy)-N-3-pyridinylbenzamide	mouse	1	Reith et al., 2006 GSK2578215A; A potent and highly selective 2-arylmethyloxy-5- substitutent-N-arylbenzamide LRRK2 kinase inhibitor	1	0
CCCNC(=O)c1cc(c2ccc(Cl)cc2)c(nc1Oc3ccc(F)c(F)c3)c4ccc(Cl)cc4Cl	No CAS	5-(4-Chlorophenyl)-N-cyclohexyl-6-(2,4-dichlorophenyl)-2-(3,4-difluorophenoxy...	rat	0	Muerer 2005 Synthesis and SAR of 5,6-diarylpyridines as	1	0
C[n]1c(nnc1C2C=NNC(=O)C=2)N3CCCC3c4c[n](nn4)c5cccc(Cl)c5	No CAS	5-(5-(2R)-2-1-(3-chlorophenyl)-1H-1,2,3-triazol-4-ylpyrrollidin-1-yl)-4-methyl-4H-1,2,4-triazol-3-yl)pyridin-3 (2H)-one	rat	0	Patent_US20090111822A1	0	0
CCS(=O)(=O)c1ccc(O)c2ncccc12	1973489-85-8	5-(Ethylsulfonyl)-8-quinolinol	mouse	0	Buchler 2018 Optimization of 8?Hydroxyquinolines as Inhibitors of Catechol	0	0
Oc1ccc(c2cccnc12)S(=O)(=O)N3CCCC3Cc4ccccc4	1973490-28-6	5-[[2-(Phenylmethyl)-1-pyrrolidinyl]sulfonyl]-8-quinolinol	mouse	1	Buchler 2018 Optimization of 8?Hydroxyquinolines as Inhibitors of Catechol	0	0
Fc1ccc(CC2CCN(CC2)C(=O)CNc3ccc4NC(=O)Nc4c3)cc1	496057-44-4	5-[[2-[4-[(4-Fluorophenyl)methyl]-1-piperidinyl]-2-oxoethyl]amino]-1,3-dihydro-2H-benzimidazol-2-one	rat	1	Deak 2008 Physico-chemical characterization of a novel group of dopamine D3 D2 receptor ligands, potential atypical antipsychotic agents	1	0
Oc1ccc(c2cccnc12)S(=O)(=O)c3ccc(cc3)C(F)(F)F	1973489-62-1	5-[[4-(Trifluoromethyl)phenyl]sulfonyl]-8-quinolinol	mouse	0	Buchler 2018 Optimization of 8?Hydroxyquinolines as Inhibitors of Catechol	0	0
COc1cc2[s]c(nc2cc1CNC3CCCNC3c4ccccc4)C5CC5	163257-85-0	5-Benzothiazolemethanamine, 2-cyclopropyl-6-methoxy-N-(2-phenyl-3-piperidinyl)-, (2S-cis)-	mouse	1	Mente 2005 A recursive-partitioning model for blood-brain barrier permeation	1	1
CC(C)Oc1cc2[s]c(C)nc2cc1CNC3CCCNC3c4ccccc4	163257-88-3	5-Benzothiazolemethanamine, 2-methyl-6-(1-methylethoxy)-N-(2-phenyl-3-piperidinyl)-, (2S-cis)-	mouse	1	Mente 2005 A recursive-partitioning model for blood-brain barrier permeation	1	1
COc1cc2[s]c(C)nc2cc1CNC3CCCNC3c4ccccc4	163257-80-5	5-Benzothiazolemethanamine, 6-methoxy-2-methyl-N-(2-phenyl-3-piperidinyl)-, (2S-cis)-	mouse	1	Mente 2005 A recursive-partitioning model for blood-brain barrier permeation	1	1
COc1cc2[s]c(nc2cc1CNC3CCCNC3c4ccccc4)c5ccccc5	163257-84-9	5-Benzothiazolemethanamine, 6-methoxy-2-phenyl-N-(2-phenyl-3-piperidinyl)-, dihydrochloride, (2S-cis)-	mouse	1	Mente 2005 A recursive-partitioning model for blood-brain barrier permeation	1	1
CC(Nc1cc(F)c(cc1Cl)S(=O)(=O)Nc2ncc[s]2)c3ccccc3	2230141-72-5	5-Chloro-2-fluoro-4-[[(1S)-1-phenylethyl]amino]-N-2-thiazolylbenzenesulfonamide	mouse	0	Focken 2019 Identification of CNS-Penetrant Aryl Sulfonamides as Isoform	0	0
FC1=CNC(=O)NC1=O	51-21-8	5-fluorouracil	mouse	1	Zhang et al., 2015 Are Capecitabine and the active metabolite 5-FU CNSX penetrable to treat breast cancer brain metastasis?	1	1
[H][n]1cncc1CCNC(=O)c2ccc3CCc4cc(Nc5ccccc5N)ccc4C(=O)c3c2	2614242-71-4	5H-Dibenzo[a,d]cycloheptene-3-carboxamide, 8-[(2-aminophenyl)amino]-10,11-dihydro-N-[2-(1H-imidazol-5-yl)ethyl]-5-oxo- (ACI)	mouse	0	Tormahlen 2021 Design and Synthesis of Highly Selective Brain Penetrant p38?	0	0
Nc1ccccc1Nc2ccc3C(=O)c4cc(ccc4CCc3c2)C(=O)NCCN5CCOCC5	2614242-69-0	5H-Dibenzo[a,d]cycloheptene-3-carboxamide, 8-[(2-aminophenyl)amino]-10,11-dihydro-N-[2-(4-morpholinyl)ethyl]-5-oxo- (ACI)	mouse	0	Tormahlen 2021 Design and Synthesis of Highly Selective Brain Penetrant p38?	0	0
Cc1n[n](c2ccccc2)c3C4Oc5c(O)ccc6CC7N(CCC4(c65)C7(O)Cc13)CC8CC8	No CAS	6,7-fused heterocycle_10b	rat	1	Inagaki 2020 Naldemedine Peripherally Acting Opioid Receptor Antagonist for Tr	0	1
Fc1ccc(NC(=O)NC2CCN(CC2)c3ncnc4c3nc(c5ccccc5Cl)[n]4c6ccc(Cl)cc6)c(F)c1	No CAS	6?(Piperidin-1-yl)-8,9-Diphenyl Purines_33	rat	0	Amato 2019 Functionalized 6 Piperidin-1-yl-8,9-Diphenyl Purines as	0	0
FC(F)Oc1ccc(NC(=O)NC2CCN(CC2)c3ncnc4c3nc(c5ccccc5Cl)[n]4c6ccc(Cl)nc6)cn1	No CAS	6?(Piperidin-1-yl)-8,9-Diphenyl Purines_38	rat	0	Amato 2019 Functionalized 6 Piperidin-1-yl-8,9-Diphenyl Purines as	0	0
FC(F)(F)S(=O)(=O)N1CCC(CC1)NC2=CC(=O)Nc3ccc(cc32)C(c4ccc(Cl)cc4)c5ccc(Cl)cc5	1807610-51-0	6-[Bis(4-chlorophenyl)methyl]-4-[[1-[(trifluoromethyl)sulfonyl]-4-piperidinyl]amino]-2(1H)-quinolinone (ACI)	mouse	0	Zhang 2018 6?Benzhydryl-4-amino-quinolin-2-ones as Potent Cannabinoid Type	0	0
CCCCc1cc(OC2CCN(CCCS(=O)(=O)CC)CC2)c3ncccc3c1	1119799-69-7	6-Butyl-8-[[1-[3-(ethylsulfonyl)propyl]-4-piperidinyl]oxy]quinoline	rat	0	Procopiou 2017 Identification of selective 8-(piperidin-4-yloxy)quinoline sulfone and	0	0
NC(CCC(=O)C=N#N)C(O)=O	157-03-9	6-Diazo-5-oxo-L-norleucine	mouse	1	Rais 2016 Discovery of 6?Diazo-5-oxo?L?norleucine (DON) Prodrugs with	1	0
Oc1ccc2nc(cc(O)c2c1)C(O)=O	3778-29-8	6-Hydroxykynurenic acid	rat	0	Shen 2021 Pharmacokinetics and brain distribution studies	0	0
C[n]1ncc2ccc(cc21)N3CCN(CC3)c4cncc5ccc(cc54)C#N	2556835-41-5	6-Isoquinolinecarbonitrile, 4-[4-(1-methyl-1H-indazol-6-yl)-1-piperazinyl]- (ACI)	mouse	1	Grandjean 2020 Discovery of 4?Piperazine Isoquinoline Derivatives as Potent and	1	1
COc1cc2[o]c(C)nc2cc1CNC3CCCNC3c4ccccc4	190275-53-7	6-Methoxy-2-methyl-N-[(2S,3S)-2-phenyl-3-piperidinyl]-5-benzoxazolemethanamine	mouse	1	Mente 2005 A recursive-partitioning model for blood-brain barrier permeation	1	1
[H][n]1c(C)c(C=CC(=O)c2ccncc2)c3ccc(OC)cc31	No CAS	6-MOMIPP	mouse	1	Du2019_Article_6-MOMIPPANovelBrain-penetrantA	1	1
OC1c2ccc(Cl)cc2NC(=O)C=1c3cccc(Oc4ccccc4)c3	142326-59-8	7-Chloro-4-hydroxy-3-(3-phenoxyphenyl)-2(1H)-quinolinone	rat	0	Rowly 1997 Effect of Plasma Protein Binding on in Vivo Activity and Brain Penetration of	0	0
OC1c2ccc(Cl)cc2NC(=O)C=1c3ccccc3	28563-19-1	7-Chloro-4-hydroxy-3-phenyl-2(1H)-quinolinone	rat	0	Rowly 1997 Effect of Plasma Protein Binding on in Vivo Activity and Brain Penetration of	0	0
Oc1c(F)cc(c2cccnc12)S(=O)(=O)N3CCCC3	1973490-78-6	7-Fluoro-5-(1-pyrrolidinylsulfonyl)-8-quinolinol	mouse	0	Buchler 2018 Optimization of 8?Hydroxyquinolines as Inhibitors of Catechol	0	0
Oc1c(Cl)cc(c2cccnc12)S(=O)(=O)N3CCCC3	1975174-53-8	7-Fluoro-5-(1-pyrrolidinylsulfonyl)-8-quinolinol	mouse	0	Buchler 2018 Optimization of 8?Hydroxyquinolines as Inhibitors of Catechol	0	0
CCC1CN2CCC3(O)C(=Nc4cccc(OC)c43)C2CC1C(=COC)C(=O)OC	174418-82-7	7-hydroxymitragynine	rat	1	Yusof 2018 Rate and extent of mitragynine and 7-hydroxymitragynine blood???brain barrier transport and their intra-brain distribution the missing link in pharmacodynamic studies	1	1
Cc1cc(c2cccnc2c1O)S(=O)(=O)N3CCCC3	1973490-64-0	7-Methyl-5-(1-pyrrolidinylsulfonyl)-8-quinolinol	mouse	0	Buchler 2018 Optimization of 8?Hydroxyquinolines as Inhibitors of Catechol	0	0
CS(=O)(=O)c1cccc(Oc2cccc(c2)c3c(cnc4c(Cl)cccc43)C(N)=O)c1	1020740-59-3	8-Chloro-4-[3-[3-(methylsulfonyl)phenoxy]phenyl]-3-quinolinecarboxamide (ACI)	rat	0	Hu 2010 Quinoline-3-carboxamide containing sulfones as liver X receptor LXR agonists	0	0
CC(C)C(OC(=O)N1CCC1)C2CC(C)C3C(O2)C(O)C4(C)C5CCC6C(C)(C)C(CCC67CC57CCC34C)OC8CNCCO8	2095254-90-1	9,19-Cyclolanostane-15,24-diol, 16,23-epoxy-3-(2-morpholinyloxy)-, 24-(1-azetidinecarboxylate), (3?,15?,16?,23R,24R)- (ACI)	mouse	0	Hubbs 2012 Optimization of a Natural Product-Based Class of ??Secretase	0	0
CCOC(C1CC(C)C2C(O1)C(O)C3(C)C4CCC5C(C)(C)C(CCC56CC46CCC23C)OC7CN(C)CCO7)C(C)(C)O	1334039-35-8	9,19-Cyclolanostane-15,25-diol, 16,23-epoxy-24-ethoxy-3-[[(2S)-4-methyl-2-morpholinyl]oxy]-, (3?,15?,16?,23R,24S)- (ACI)	mouse	1	Hubbs 2012 Optimization of a Natural Product-Based Class of ??Secretase	1	0
CC(C)C(OC(=O)N1CCC1)C2CC(C)C3C(O2)C(O)C4(C)C5CCC6C(C)(C)C(CCC67CC57CCC34C)OC(=O)N8CCN(C)CC8	1334041-81-4	9,19-Cyclolanostane-3,15,24-triol, 16,23-epoxy-, 24-(1-azetidinecarboxylate) 3-(4-methyl-1-piperazinecarboxylate), (3?,15?,16?,23R,24R)- (ACI)	mouse	0	Hubbs 2012 Optimization of a Natural Product-Based Class of ??Secretase	0	0
CC(C)C(OC(=O)N1CCC1)C2CC(C)C3C(O2)C(O)C4(C)C5CCC6C(C)(C)C(CCC67CC57CCC34C)OC(=O)N(C)C8CN(C)C8	1334045-65-6	9,19-Cyclolanostane-3,15,24-triol, 16,23-epoxy-, 24-(1-azetidinecarboxylate) 3-[N-methyl-N-(1-methyl-3-azetidinyl)carbamate], (3?,15?,16?,23R,24R)- (ACI)	mouse	0	Hubbs 2012 Optimization of a Natural Product-Based Class of ??Secretase	0	0
CCOC(C1CC(C)C2C(O1)C(O)C3(C)C4CCC5C(C)(C)C(CCC56CC46CCC23C)OC(=O)N7CCN(CCOC)CC7)C(C)(C)O	1403742-60-8	9,19-Cyclolanostane-3,15,25-triol, 16,23-epoxy-24-ethoxy-, 3-[4-(2-methoxyethyl)-1-piperazinecarboxylate], (3?,15?,16?,23R,24S)- (ACI)	mouse	0	Hubbs 2012 Optimization of a Natural Product-Based Class of ??Secretase	0	0
CCCN(CC1CC1)Cc2c(nc3N(c4ccccc4[n]23)c5c(C)cc(C)cc5C)C(F)(F)F	444323-42-6	9H-Imidazo[1,2-a]benzimidazole-3-methanamine, N-(cyclopropylmethyl)-N-propyl-2-(trifluoromethyl)-9-(2,4,6-trimethylphenyl)- (9CI, ACI)	rat	0	Han 2005 Synthesis and structure–activity relationship of	1	1
CC1N=C2C(O)CCCN2C(=O)C=1CCN3CCC(CC3)c4n[o]c5cc(F)ccc54	144598-75-4	9-Hydroxyrisperidone'	rat	0	Aravagiri 2002 Brain, plasma and tissue pharmacokinetics of risperidone	1	1
OC(=O)c1cc(C(O)=O)c(cc1C(O)=O)C(=O)N(Cc2cccc(Oc3ccccc3)c2)C4CCCc5ccccc45	475205-49-3	A 317491	rat	0	Wu 2004 A-317491, a selective P2X3P2X23 receptor antagonist, reverses inflammatory mechanical hyperalgesia through action at peripheral receptors in rats.	0	0
Cc1c(cn[n]1CC23CC4CC(CC(C4)C3)C2)c5ccc(nc5C(O)=O)N6CCc7cccc(C(=O)Nc8nc9ccccc9[s]8)c7C6	No CAS	A1331852	mouse	0	Moujalled 2022 BH3 mimetic drugs cooperate with Temozolomide JQ1 and	0	0
CC(=O)NC(Cc1cc(F)cc(F)c1)C(O)C2CC(CN2)OCC3CCCCC3	869625-49-0	Acetamide, N-[(1S,2R)-2-[(2R,4R)-4-(cyclohexylmethoxy)-2-pyrrolidinyl]-1-[(3,5-difluorophenyl)methyl]-2-hydroxyethyl]- (9CI, ACI)	mouse	0	Bueno 2017 Optimization of Hydroxyethylamine Transition State Isosteres as	0	0
CC(=O)NC(Cc1cc(F)cc(F)c1)C(O)C2CCC(CN2)OCC3CCCCC3	869698-27-1	Acetamide, N-[(1S,2R)-2-[(2R,5R)-5-(cyclohexylmethoxy)-2-piperidinyl]-1-[(3,5-difluorophenyl)methyl]-2-hydroxyethyl]- (9CI, ACI)	mouse	0	Bueno 2017 Optimization of Hydroxyethylamine Transition State Isosteres as	0	0
C=CC#N	107-13-1	Acrylonitrile	rat	1	Ahmed 1996 Comparative	1	1
[H][n]1c(nc2ccc(Cl)c(C)c21)C3(C)CCCN3C(=O)c4cc(OC)ccc4[n]5nccn5	1505484-82-1	ACT-541468	rat	1	Treiberetal_PBPKDiscoveryofACT-541468_2017	1	0
COc1ccc(cc1)N2C=[c]3cnc(NCC(F)(F)F)n[c]3=C(C2=O)c4ccc(Br)cc4	No CAS	AGI-41998	mouse	1	Li 2022 Leveraging Structure-Based Drug Design to Identify Next	1	1
C[n]1cc2cc(ccc2n1)N3C=[c]4cnc(NCC(F)(F)F)n[c]4=C(C3=O)c5ccc(Cl)cc5	No CAS	AGI-43192	mouse	0	Li 2022 Leveraging Structure-Based Drug Design to Identify Next	0	1
CN1C=NC2C=CC(=CC21)N3C=[c]4cnc(NCC(F)(F)F)n[c]4=C(C3=O)c5ccc(Cl)cc5	No CAS	AGI-43192Analog20	mouse	0	Li 2022 Leveraging Structure-Based Drug Design to Identify Next	1	1
CCOc1cc[c]2=CN(C(=O)C(c3ccc(Cl)cc3)=[c]2n1)c4ccc5n[n](C)cc5c4	No CAS	AGI-44131	mouse	1	Li 2022 Leveraging Structure-Based Drug Design to Identify Next	0	1
CCNc1cc[c]2=CN(C(=O)C(c3ccc(Cl)cc3)=[c]2n1)c4ccc5n[n](C)cc5c4	No CAS	AGI-44131Analog28	mouse	0	Li 2022 Leveraging Structure-Based Drug Design to Identify Next	0	1
CN(C)C1(CCCCC1)CNC(=O)c2ccc(Cl)c(Cl)c2	55154-30-8	AH 7921	rat	1	Lucchetti 2018 Brain disposition, metabolism and behavioral effects of the synthetic opioid AH-7921 in rats	1	1
CC1NC(=O)C2(CCCC2)NC1=O	90058-29-0	alaptide	rat	1	Lapka 1991 Pharmacokinetics and brain entry of alaptide	1	1
C=CCC1(CC=C)C(=O)NC(=O)NC1=O	52-43-7	Allobarbital	rat	1	Lin, Y.-J. et al., Chem. Pharmacol. Bull., 21 (1973)	1	1
C(CNCC1CCc2ccccc2O1)CNC3NCCCN=3	155428-00-5	Alniditan dihydrochloride	rat	1	vanDamme 2008 Prediction of blood???brain partitioning A model based on ab initio calculated quantum chemical descriptors	1	1
CC1=CN(C2CC(F)C(CO)O2)C(=O)NC1=O	25526-93-6	Alovudine	rat	1	Stahle 2000 TRANSPORT OF ALOVUDINE 3 FLUORO THYMIDINE)INTO THE BRAIN AND THE et al., 2011 Qualititative prediction of BBB permeability on a large and refined dataset	0	1
Fc1ccc(cc1)C(=O)C2CCN(CC2)CCN3C(=S)Nc4ccccc4C3=O	76330-71-7	Altanserin	rat	1	Liu 2016 Prediction of BB unbound concentration ratios in CNS drug discovery employing in silico and in vitro model systems	1	1
Cc1nc([s]c1COc2ccc(cc2)C(CC(O)=O)c3cc[o]n3)c4ccc(cc4)C(F)(F)F	1011531-27-3	AM 4668	rat	0	Liu 2014 Optimization of GPR40 Agonists for Type 2 Diabetes	0	0
CC[n]1nccc1Oc2cc(CC3CC(C)(O)C3)cnc2NC(=O)NC	1442677-09-9	AM-9514	rat	0	Du 2014 C5-Alkyl-2-methylurea-Substituted Pyridines as a New Class	0	0
Oc1ccc(cc1)C2Oc3c(c(O)cc(O)c3c4cc(ccc4O)C5Oc6cc(O)cc(O)c6C(=O)C=5)C(=O)C=2	1617-53-4	Amentoflavone	mouse	0	Colovic 2008 Brain-to-Plasma Distribution Ratio of the Biflavone Amentoflavone in the	0	0
Nc1ccc(cc1)C(O)=O	150-13-0	Aminobenzoate	rat	0	US FDA approval packages; DailyMed; Mosby' drug consult, pharmapendium approval packages; Nakazono 1991 Study on Brain Uptake	0	1
Clc1ccc(cc1Cl)C23CNCC3C2	410074-73-6	Amitifadine	rat	1	Bymaster 2013 Biopharmaceutical Characterization, Metabolism, and Brain Penetration	1	1
COc1ccc(CCOC2OC(COC3OCC(O)C(O)C3O)C(OC(=O)C=Cc4ccc(O)c(OC)c4)C(OC5OC(C)C(O)C(O)C5O)C2O)cc1O	115909-22-3	Angoroside C	rat	0	Zhang 2018 Pharmacokinetics, Bioavailability, and Tissue Distribution Study of Angoroside C and Its Metabolite Ferulic Acid in Rat Using UPLC-MS/MS	0	0
[H][n]1c2ccc(OCc3ccc(C4CCCC4)c(c3)C(F)(F)F)cc2c5CCC(CC(O)=O)c51	1206123-37-6	APD 334	rat	1	Buzard 2014 Discovery of APD334 Design of a Clinical Stage Functional	1	0
CC(C)(C)C(CO)NC(=O)c1n[n](c2c[n+]([O-])ccn2)c3C4CC4Cc13	1268881-20-4	APD 371	rat	0	Han 2017 Discovery of APD371 Identification of a Highly Potent and Selective	0	0
CC(C)CN1C(=O)N(C)C(=O)c2c1[s]c(Cc3ccnc4ccccc34)c2C(=O)N5CCC(O)C5	2250019-94-2	AR-C141990	mouse	0	Thiesen 2015 In Vitro and In Vivo Evidence for Active Brain Uptake of the GHB	0	1
CN(C)S(=O)(=O)c1cc(ccc1NCCCCCCCC(F)(F)F)C(O)=O	No CAS	ARN23746	mouse	0	Savardi 2020 Discovery of a Small Molecule Drug Candidate	0	0
CN(C(CN1CCC(O)C1)c2ccccc2)C(=O)C(c3ccccc3)c4ccccc4	153205-46-0	Asimadoline	mouse	1	Jonker et al., 1999 Role of blood-brain barrier P-glycoprotein in limiting brain accumulation and sedative side-effects of asimadoline, a peripherally acting analgaesic drug	1	0
CC(C)c1nnc(c2ccc(nc2)c3ccccc3)[n]1c4cccc5n[o]nc54	No CAS	ASP2535	rat	1	Harada et al., 2012 A novel glycine transporter-1 (GlyT1) inhibitor, ASP2535 (4-[3-isopropyl-5-(6-phenyl-3-pyridyl)-4H-1,2,4-triazol-4-yl]-2,1,3-benzoxadiazole), improves cognition in animal models of cognitive impairment in schizophrenia and Alzheimer's disease	1	0
CC(C)c1c(C(=O)Nc2ccccc2)c(c3ccccc3)c(c4ccc(F)cc4)[n]1CCC(O)CC(O)CC(O)=O	134523-00-5	Atorvastatin acid	mouse	0	Chen 2007 P-GLYCOPROTEIN HAS DIFFERENTIAL EFFECTS ON THE DISPOSITION OF STATIN ACID AND	0	0
CC(C)c1c(C(=O)Nc2ccccc2)c(c3ccccc3)c(c4ccc(F)cc4)[n]1CCC5CC(O)CC(=O)O5	125995-03-1	Atorvastatin lactone	mouse	0	Chen 2007 P-GLYCOPROTEIN HAS DIFFERENTIAL EFFECTS ON THE DISPOSITION OF STATIN ACID AND	0	0
CCCCN(CCCC)C(=O)CN1CC(C(C1c2ccc(OC)cc2)C(O)=O)c3ccc4OCOc4c3	173937-91-2	Atrasentan	mouse	1	Mathews et al., 2006	1	0
[H][n]1cc(c2ccnc(Nc3cc(NC(=O)C=C)c(cc3OC)N(C)CCN(C)C)n2)c4ccccc41	1421373-98-9	AZ5104	rat	1	Colclough et al., 2021 Preclinical Comparison of the Blood–brain barrier Permeability of Osimertinib with Other EGFR TKIs	1	1
COC1CCN(CC1)C(=O)c2cc(CC3=NNC(=O)c4ccccc34)ccc2F	1174043-16-3	AZD2461	mouse	0	Gooijer 2018 ABCB1 Attenuates the Brain Penetration of the PARP Inhibitor	0	0
COc1cc2ncnc(Nc3cccc(Cl)c3F)c2cc1OC(=O)N4CCN(C)CC4C	1626387-80-1	AZD3759	rat	1	Zeng 2015 Discovery and Evaluation of Clinical Candidate AZD3759 a Potent	1	1
CCC1(CC)C(=O)NC(=O)NC1=O	57-44-3	Barbital	rat	1	Muehlbacher 2011 Qualititative prediction of BBB permeability on a large and refined dataset	1	1
[H][n]1c(N)nnc1c2ccnc(c2)N(C)C	77314-65-9; 112598-26-2	BBCPD10 [4-(5-Amino-1H-1,2,4-triazol-3-yl)-N,N-dimethyl-2-pyridinamine]; Y-G12	rat	0	Young 1998Devel; [4-(5-Amino-1H-1,2,4-triazol-3-yl)-N,N-dimethyl-2-pyridinamine]	0	0
[H][n]1ccc(c1NCCSCc2ncccc2Br)N(=O)=O	112598-28-4	BBCPD12 [[2-(3-Bromo-pyridin-2-ylmethylsulfanyl)-ethyl]-(3-nitro-1H-pyrrol-2-yl)-amine]	rat	1	Young 1988Dev	1	1
[H][n]1ccc(c1NCCSCc2ccccn2)N(=O)=O	112598-30-8	BBCPD13 [3-Nitro-N-(2-((2-pyridinylmethyl)sulfanyl)ethyl)-1H-pyrrol-2-amine]	rat	1	Young 1988Dev	1	1
[H][n]1cc(Cc2ccccc2)c(c1NCCSCc3ccccn3)N(=O)=O	112598-32-0	BBCPD14 [4-Benzyl-3-nitro-N-(2-((2-pyridinylmethyl)sulfanyl)ethyl)-1H-pyrrol-2-amine]	rat	1	Young 1988Dev	1	0
CC(=O)Nc1cccc(c1)c2c[s]c(NC(N)=N)n2	72801-74-2	BBCPD16 [N-(3-(2-((Diaminomethylene)amino)-1,3-thiazol-4-yl)phenyl)acetamide]	rat	0	Young 1988Dev	0	1
[H][n]1ccc(c1NCCSCc2ccc(CN(C)C)[o]2)N(=O)=O	74188-86-6	BBCPD17 [N-(2-(((5-((Dimethylamino)methyl)-2-furyl)methyl)sulfanyl]ethyl)-3-nitro-1H-pyrrol-2-amine]	rat	0	Young 1988Dev	0	0
[H][n]1ccc(c1Nc2cccc(c2)c3cc(CN(C)C)ccn3)N(=O)=O	112598-49-9	BBCPD19 [N-(3-(4-((Dimethylamino)methyl)-2-pyridinyl)phenyl)-3-nitro-1H-pyrrol-2-amine]; YM-29	rat	1	Young 1988Dev	1	1
CC(=O)NCCCOc1cccc(CN2CCCCC2)c1	78273-74-2	BBCPD20 [N-(3-(3-(1-Piperidinylmethyl)phenoxy)propyl)acetamide]	rat	1	Young 1988Dev	1	1
OCCCOc1cccc(CN2CCCCC2)c1	87078-26-0	BBCPD22 [3-(3-(1-Piperidinylmethyl)phenoxy)-1-propanol]	rat	1	Young 1988Dev	1	1
C1CCN(CC1)Cc2cccc(OCCCNc3ccccn3)c2	104076-40-6	BBCPD23 [N-(3-(3-(1-Piperidinylmethyl)phenoxy)propyl)-2-pyridinamine]	rat	1	Young 1988Dev	1	1
C1CCN(CC1)Cc2cccc(OCCCNc3ncc[s]3)c2	104076-45-1	BBCPD24 [N-(3-(3-(1-Piperidinylmethyl)phenoxy)propyl)-1,3-thiazol-2-amine]	rat	1	Young 1988Dev	1	1
C1CCN(CC1)Cc2cccc(OCCCNc3nc4ccccc4[o]3)c2	104076-32-6	BBCPD26 [N-(3-(3-(1-Piperidinylmethyl)phenoxy)propyl)-1,3-benzoxazol-2-amine]	rat	1	Young 1988Dev	1	1
NC(=N)Nc1nc(c[s]1)c2cccc(N)c2	72801-60-6	BBCPD57 [1-(4-(3-Aminophenyl)-1,3-thiazol-2-yl)guanidine]	rat	0	Young 1988Dev	0	1
CNC(NC#N)=Nc1cccc(c1)c2c[s]c(NC(N)=N)n2	72801-63-9	BBCPD58 [1-Cyano-3-(3-(2-((diaminomethylene)amino)-1,3-thiazol-4-yl)phenyl)-2-methylguanidine]	rat	0	Young 1988Dev	0	1
CCc1ccc(Cl)c(c1)C(=O)NC(=O)Nc2nc3ccc(cc3[s]2)S(=O)(=O)CCCN4CCN(C)CC4	1143023-55-5	Benzamide, 2-chloro-5-ethyl-N-[[[6-[[3-(4-methyl-1-piperazinyl)propyl]sulfonyl]-2-benzothiazolyl]amino]carbonyl]- (ACI)	rat	0	McCoull 2014 Identification, Optimization, and Pharmacology of Acylurea GHS-R1a	0	0
CN1CCN(CCCS(=O)(=O)c2ccc3nc(NC(=O)NC(=O)c4cc(ccc4Cl)[n]5cccn5)[s]c3c2)CC1	1143020-90-9	Benzamide, 2-chloro-N-[[[6-[[3-(4-methyl-1-piperazinyl)propyl]sulfonyl]-2-benzothiazolyl]amino]carbonyl]-5-(1H-pyrazol-1-yl)- (ACI)	rat	0	McCoull 2014 Identification, Optimization, and Pharmacology of Acylurea GHS-R1a	0	0
CN1CCN(CCCS(=O)(=O)c2ccc3nc(NC(=O)NC(=O)c4cc(ccc4Cl)N5CCCC5)[s]c3c2)CC1	1143020-86-3	Benzamide, 2-chloro-N-[[[6-[[3-(4-methyl-1-piperazinyl)propyl]sulfonyl]-2-benzothiazolyl]amino]carbonyl]-5-(1-pyrrolidinyl)- (ACI)	rat	0	McCoull 2014 Identification, Optimization, and Pharmacology of Acylurea GHS-R1a	0	0
CN1CCN(CCCS(=O)(=O)c2ccc3nc(NC(=O)NC(=O)c4cc(ccc4Cl)N5CCOCC5)[s]c3c2)CC1	1143020-91-0	Benzamide, 2-chloro-N-[[[6-[[3-(4-methyl-1-piperazinyl)propyl]sulfonyl]-2-benzothiazolyl]amino]carbonyl]-5-(4-morpholinyl)- (ACI)	rat	0	McCoull 2014 Identification, Optimization, and Pharmacology of Acylurea GHS-R1a	0	0
CCN(CC)CCCS(=O)(=O)c1ccc2nc(NC(=O)NC(=O)c3cc(ccc3Cl)N4CCOCC4)[s]c2c1	1143021-08-2	Benzamide, 2-chloro-N-[[[6-[[3-(diethylamino)propyl]sulfonyl]-2-benzothiazolyl]amino]carbonyl]-5-(4-morpholinyl)- (ACI)	rat	0	McCoull 2014 Identification, Optimization, and Pharmacology of Acylurea GHS-R1a	0	0
O=C(NCCN1CCOCC1)c2ccc(OC3CCN(CC3)C4CCC4)cc2	2314466-35-6	Benzamide, 4-[(1-cyclobutyl-4-piperidinyl)oxy]-N-[2-(4-morpholinyl)ethyl]- (ACI)	rat	0	Nirogi 2019 Discovery and Development of N?4-1-Cyclobutylpiperidin-4-	0	1
CC(Oc1nnc(c2ccc(cc2)C(N)=O)[n]1C)c3nn[n](n3)c4cccc(Cl)c4	1147098-61-0	Benzamide, 4-[5-[(1R)-1-[2-(3-chlorophenyl)-2H-tetrazol-5-yl]ethoxy]-4-methyl-4H-1,2,4-triazol-3-yl]- (ACI)	rat	0	Patent_US20090111857A1	0	0
CNC(=O)c1ccc(cc1F)N2C(=S)N(C(=O)C32CCC3)c4cnc(C#N)c(c4)C(F)(F)F	956104-40-8	Benzamide, 4-[7-[6-cyano-5-(trifluoromethyl)-3-pyridinyl]-8-oxo-6-thioxo-5,7-diazaspiro[3.4]oct-5-yl]-2-fluoro-N-methyl- (ACI)	mouse	1	Moilanen 2015 Discovery of ODM-201, a new	1	0
FC(F)(F)c1cccc(NC2CCN(CCCCNC(=O)c3ccc(Br)cc3)CC2)c1	775575-58-1	Benzamide, 4-bromo-N-[4-[4-[[3-(trifluoromethyl)phenyl]amino]-1-piperidinyl]butyl]-	rat	1	Deak 2008 Physico-chemical characterization of a novel group of dopamine D3 D2 receptor ligands, potential atypical antipsychotic agents	1	1
c1ccccc1	71-43-2	Benzene	rat	1	Zahlsen 1992 Inhalation Kinetics of C6 to C10 Aliphatic, Aromatic and	1	1
CC#CC(CC(O)=O)c1ccc(OCc2ccc(cc2)C(=O)NC3CCCc4ccccc34)cc1	2230609-87-5	Benzenepropanoic acid, ?-1-propyn-1-yl-4-[[4-[[[(1S)-1,2,3,4-tetrahydro-1-naphthalenyl]amino]carbonyl]phenyl]methoxy]-, (?S)- (ACI)	mouse	0	Chen 2018 Design synthesis and structure activity relationship studies of GPR40	0	0
CC#CC(CC(O)=O)c1ccc(OCc2ccc([s]2)C(=O)N3CCN(CC3)c4ccc(F)cc4)cc1	2230618-02-5	Benzenepropanoic acid, 4-[[5-[[4-(4-fluorophenyl)-1-piperazinyl]carbonyl]-2-thienyl]methoxy]-?-1-propyn-1-yl- (ACI)	mouse	0	Chen 2018 Design synthesis and structure activity relationship studies of GPR40	0	0
Cc1n[n](C)c(C)c1NS(=O)(=O)c2c(Cl)cc(cc2Cl)c3ccnc(c3)N4CCNCC4	1215010-55-1	Benzenesulfonamide, 2,6-dichloro-4-[2-(1-piperazinyl)-4-pyridinyl]-N-(1,3,5-trimethyl-1H-pyrazol-4-yl)- (ACI)	mouse	0	Brand 2014 Lead Optimization of a Pyrazole Sulfonamide Series of Trypanosoma	0	0
CN1CCC(CCCc2cc(Cl)c(c(Cl)c2)S(=O)(=O)N(C(F)F)c3c(C)n[n](C)c3C)CC1	1215012-74-0	Benzenesulfonamide, 2,6-dichloro-N-(difluoromethyl)-4-[3-(1-methyl-4-piperidinyl)propyl]-N-(1,3,5-trimethyl-1H-pyrazol-4-yl)- (ACI)	mouse	1	Brand 2014 Lead Optimization of a Pyrazole Sulfonamide Series of Trypanosoma	1	0
Cc1n[n](C)c(C)c1N(C(F)F)S(=O)(=O)c2c(Cl)cc(CCCC3CCNCC3)cc2Cl	1215068-64-6	Benzenesulfonamide, 2,6-dichloro-N-(difluoromethyl)-4-[3-(4-piperidinyl)propyl]-N-(1,3,5-trimethyl-1H-pyrazol-4-yl)- (ACI)	mouse	0	Brand 2014 Lead Optimization of a Pyrazole Sulfonamide Series of Trypanosoma	1	0
Nc1n[o]c2ccc(cc12)c3cc(Cl)ccc3Oc4cc(F)c(cc4F)S(=O)(=O)Nc5ncn[s]5	1432913-44-4	Benzenesulfonamide, 4-[2-(3-amino-1,2-benzisoxazol-5-yl)-4-chlorophenoxy]-2,5-difluoro-N-1,2,4-thiadiazol-5-yl- (ACI)	rat	0	Focken 2016 Discovery of Aryl Sulfonamides as Isoform-Selective Inhibitors of	0	0
Clc1ccc(cc1)S(=O)(=O)NC2CCc3c(CCc4c[o]cn4)cccc3C2	1392145-36-6	Benzenesulfonamide, 4-chloro-N-[1,2,3,4-tetrahydro-5-[2-(4-oxazolyl)ethyl]-2-naphthalenyl]- (ACI)	mouse	1	Soper 2012 Brain-Penetrant Tetrahydronaphthalene Thromboxane A2	1	0
CC(Nc1cc(F)c(cc1Cl)S(=O)(=O)Nc2ncc[s]2)c3ccc(F)cc3F	2230141-86-1	Benzenesulfonamide, 5-chloro-4-[[(1S)-1-(2,4-difluorophenyl)ethyl]amino]-2-fluoro-N-2-thiazolyl- (ACI)	mouse	0	Focken 2019 Identification of CNS-Penetrant Aryl Sulfonamides as Isoform	0	0
COc1ccc(cc1NC2CCN(C)CC2)S(=O)(=O)Nc3cc(Cl)cc(Cl)c3OC	1245240-01-0	Benzenesulfonamide, N-(3,5-dichloro-2-methoxyphenyl)-4-methoxy-3-[(1-methyl-4-piperidinyl)amino]- (ACI)	rat	0	Nirogi 2010 Synthesis and pharmacological evaluation of aryl aminosulfonamide	0	0
OC(=O)c1ccc(Nc2ncc3CN=C(c4cc(Cl)ccc4c3n2)c5c(F)cccc5F)cc1	869363-13-3	Benzoic Acid, 4-((9-Chloro-7-(2,6-Difluorophenyl)-5h-Pyrimido(5,4-D)(2)Benzazepin-2-Yl)Amino)-	mouse	1	Sells et al., 2015 MLN8054 and Alisertib (MLN8237): Discovery of Selective Oral Aurora A Inhibitors	1	0
CN1C(N)=NC2(CN(CC2C1=O)c3ncccn3)c4cc(c[s]4)c5cccc(c5)C#N	917772-23-7	Benzonitrile, 3-[5-[(7aR)-2-amino-3,4,4a,5,6,7-hexahydro-3-methyl-4-oxo-6-(2-pyrimidinyl)-7aH-pyrrolo[3,4-d]pyrimidin-7a-yl]-3-thienyl]- (ACI)	rat	1	Mandal 2012 Design and Validation of Bicyclic Iminopyrimidinones As Beta	1	1
CC(C)Oc1ccc(cc1C(=O)N2CCN(CC2)c3ccc(cc3F)C#N)S(C)(=O)=O	845609-40-7	Benzonitrile, 3-fluoro-4-[4-[2-(1-methylethoxy)-5-(methylsulfonyl)benzoyl]-1-piperazinyl]- (ACI)	mouse	0	Pinard 2010 Selective GlyT1 Inhibitors Discovery of 4-3-Fluoro-5-trifluoromethylpyridin-2-yl piperazin-1-yl-	0	0
CS(=O)(=O)c1ccc(OCC(F)(F)F)c(c1)C(=O)N2CCN(CC2)c3ccc(cc3F)C#N	845609-62-3	Benzonitrile, 3-fluoro-4-[4-[5-(methylsulfonyl)-2-(2,2,2-trifluoroethoxy)benzoyl]-1-piperazinyl]- (ACI)	mouse	0	Pinard 2010 Selective GlyT1 Inhibitors Discovery of 4-3-Fluoro-5-trifluoromethylpyridin-2-yl piperazin-1-yl-	0	0
CN1C(=O)Nc2nc[n](C)c2C1=O	611-59-6	Benzoylecgonine	rat	1	Wilkinson 1993	1	1
CC12CC3(O)OC(O1)C4(COC(=O)c5ccccc5)C3CC24OC6OC(COC(=O)c7ccccc7)C(O)C(O)C6O	38642-49-8	Benzoylpaeoniflorin	rat	0	Zuo 2018 Tissue distribution profiles of multiple major bioactive	0	0
COc1ccc2cc3c4cc5OCOc5cc4CC[n+]3cc2c1OC	2086-83-1	Berberine	rat	1	Tan 2013 Tissue Distribution of Berberine and Its Metabolites after Oral Administration in Ra	1	1
CNCc1ccc(cc1)c2cc([o]n2)c3nc(cnc3N)c4ccc(cc4)S(=O)(=O)C(C)C	1232416-25-9	berzosertib	mouse	1	Talele 2021 Brain Distribution of Berzosertib An Ataxia Telangiectasia	1	0
NC(CCCCNC(=S)Nc1ccc(CC2CN(CCN(CCN(CCN2CC(O)=O)CC(O)=O)CC(O)=O)CC(O)=O)cc1)C(O)=O	No CAS	Betalutin	mouse	0	Repetto Llamazares 2013 Biodistribution and Dosimetry of 177Lu-tetulomab,	0	0
NC(=O)N1c2ccccc2CC(CO)(c3ccccc13)N(=O)=O	1358788-22-3	BIA 2-265	mouse	0	Fortuna 2013 Pharmaco	1	1
Cc1nc(Cl)c(c(C)c1Cl)c2n[o]c(n2)c3cc(O)c(O)c(c3)N(=O)=O	952091-17-7	BIA 9-1079; Opicapone Metabolite (Bia 9-1079); 5-(3-(2,5-dichloro-4,6-dimethylpyridin-3-yl)-1,2,4-oxadiazol-5-yl)-3-nitrobenzene-1,2-diol	rat	0	Bicker 2017 Elucidation of the Impact of P-glycoprotein and Breast Cancer Resistance Protein on the Brain Distribution of Catechol-O-Methyltransferase Inhibitors	0	0
Oc1ccc(cc1)C2Oc3c(c(O)cc(O)c3C4C(=O)c5c(O)cc(O)cc5OC=4c6ccc(O)cc6)C(=O)C=2	101140-06-1	Biapigenin	rat	0	Colovic 2008 Liquid chromatography–tandem mass spectrometry	0	0
Cc1c(COC(=O)C2C(C=C(Cl)C(F)(F)F)C2(C)C)cccc1c3ccccc3	82657-04-3	Bifenthrin	rat	1	Pest Management Science - 2014 - Gammon - The pharmacokinetic properties of bifenthrin in the rat following multiple routes	1	1
NC(=N)NCCCC(NC(=O)CC1(CCCC1)CC(=O)N2CCN(CC2)C3c4ccccc4NC(=O)c5ccccc35)C(=O)NCCN6C(=O)N(N(C6=O)c7ccccc7)c8ccccc8	246146-55-4	BIIE 0246	mouse	0	Brothers 2010 Selective and Brain Penetrant Neuropeptide Y Y2 Receptor	0	0
CC(C)(c1ccc(O)cc1)c2ccc(O)cc2	80-05-7	Bisphenol A	rat	0	Sun 2002 Determination of bisphenol A in rat brain	1	1
[H][n]1cc(C(=O)C(=O)N2CCN(CC2C)C(=O)c3ccccc3)c4c(OC)ccnc41	357263-13-9	BMS 378806	rat	0	Biopharm Drug Disp - 2005 - Yang - Preclinical pharmacokinetics of a novel HIV?1 attachment inhibitor BMS?378806 and	0	0
CCCC#Cc1ccc([s]1)c2c(CC)c(n[n]2c3ccc(Cl)cc3Cl)C(=O)NN4CCCCC4	1020106-44-8	BPR 0568	mouse	1	Chang et al., 2013 Discovery of 1-(2,4-Dichlorophenyl)-N-(piperidin-1-yl)-4-((pyrrolidine-1-sulfonamido)methyl)-5-(5-((4-(trifluoromethyl)phenyl)ethynyl)thiophene-2-yl)-1H-pyrazole-3-carboxamide as a Novel Peripherally Restricted Cannabinoid-1 Receptor Antagonist with Significant Weight-Loss Efficacy in Diet-Induced Obese Mice	0	0
[H][n]1c(C)c(C)c2c(N3CCCC(C3)NC(=O)C#CC)c(F)cc(C(N)=O)c21	1912445-55-6	Branebrutinib	mouse	0	Watterson 2019 Discovery of Branebrutinib BMS986195 A Strategy for Identifying	0	0
CC(C)(C)OC(=O)c1nc[n]2c3cccc(Br)c3C(=O)N4CCCC4c12	84379-13-5	Bretazenil	rat	1	Mandema 1992 J.W., Kuck M.T., Danhof M., Br. J. Pharmacol. 105 (1992) 164.	1	1
C[N+](C)(C)CCOP(O)(=O)OCC(O)CO	28319-77-9	Brezal	rat	0	Young, R. C.; Mitchell, R. C.; Brown, T. H.; Ganellin, C. R.; Griffiths, R.; Jones, M.; Rana, K. K.; Saunders, D.; Smith, I. R.; Sore, N. E.; Wilks, T. J. J. Med. Chem. 1988, 31, 656.	0	0
CCCCNc1cc(CNc2ccccc2)cc(c1Oc3ccccc3)S(N)(=O)=O	No CAS	Bumepamine	mouse	1	Brandt et al., 2018 Bumepamine, a brain-permeant benzylamine derivative of bumetanide, does not inhibit NKCC1 but is more potent to enhance phenobarbital's anti-seizure efficacy	0	0
OCC1OC(O)C(NC(=O)c2ccc3CCc4cc(Nc5ccc(F)cc5F)ccc4C(=O)c3c2)C(O)C1O	2614241-67-5	C28H26F2N2O7	mouse	0	Tormahlen 2021 Design and Synthesis of Highly Selective Brain Penetrant p38?	0	0
NC(=O)N1c2ccccc2C3OC3c4ccccc14	36507-30-9	Carbamazepine epoxide	rat	1	VanBelle, K.; Sarre, S.; Ebinger, G.; Michotte, Y. Brain, Liver and Blood Distribution Kinetics of Carbamazepine and its Metabolic Interaction with Clomipramine in Rats: A Quantitative Microdialysis Study. J. Pharmacol. Exp. Ther. 1995, 272, 1217-1222	1	1
CC(C)(C(O)=O)c1ccc(cc1)C(=O)CCCN2CCC(CC2)OC(c3ccccc3)c4ccccc4	90729-42-3	Carebastine	rat	0	Tamai 2000 Blood-Brain Barrier Transport of H1-Antagonist Ebastine and its Metabolite Carebastine	1	0
CC(C)(C)c1cc(NC(=O)Nc2ccc(Oc3ccnc4NC(=O)C=Nc43)cc2F)[n](n1)c5ccccc5	1163719-56-9	CCT196969	mouse	0	Gampa 2019 Brain Distribution and Active Efflux of Three panRAF Inhibitors	0	0
CN(Cc1ccc(cc1)c2ccccc2S(N)(=O)=O)C(=O)C3CCCC3C(=O)NCc4ccc(OC(F)(F)F)cc4	632337-98-5	CDA54	rat	0	Brochu 2006 Block of Peripheral Nerve Sodium Channels Selectively Inhibits	0	0
[H][n]1cc(C(c2ccc(OC)cc2)c3c[n]([H])c4ccccc34)c5ccccc51	33985-68-1	C-DIM 5	mouse	1	De Miranda 2013 Neuroprotective Efficacy and Pharmacokinetic Behavior of Novel	1	1
CNCc1cc(F)c(Cl)cc1Oc2cccc(OC)c2C	No CAS	CE157119	rat	1	Doran 2012 An Evaluation of Using Rat-Derived Single-Dose	1	1
CNCCCOc1cc(F)c(c(F)c1)C2C(Cl)=Nc3ncn[n]3C=2NC(C)C(F)(F)F	849550-05-6	Cevipabulin	mouse	0	Lou 2014 Brain-Penetrant, Orally Bioavailable Microtubule-Stabilizing Small	1	0
CCCCP(O)(=O)CCCN	123690-78-8	CGP 36742	rat	0	Andren 1998 Blood–Brain Barrier Penetration of	0	1
OC(=O)c1cc(ncn1)c2ccc(OC3CC3)c(Cl)c2	1426319-74-5	CHDI 340246	mouse	0	Kimura 2021 N -(6-phenylpyridazin-3-yl)benzenesulfonamides as highly potent, brain-permeable, and orally active kynurenine monooxygenase inhibitors	0	0
CN1Cc2c3OCOc3ccc2C4C(O)Cc5cc6OCOc6cc5C41	476-32-4	Chelidonine	mouse	0	Paul et al., 2011 Cytotoxicity and apoptotic signalling cascade induced by chelidonine-loaded PLGA nanoparticles in HepG2 cells in vitro and bioavailability of nano-chelidonine in mice in vivo	1	1
CCCCCCCCOC(=O)CCCc1ccc(cc1)N(CCCl)CCCl	77063-12-8	Chlorambucil octyl ester	rat	0	Greig1990_Article_PhysicochemicalAndPharmacokine	0	1
OC1CC(O)(CC(OC(=O)C=Cc2ccc(O)c(O)c2)C1O)C(O)=O	327-97-9	Chlorogenic acid	rat	1	Kumar 2019 Pharmacokinetics and brain penetration study of chlorogenic acid in rats	0	0
CC1(CCCCC1)COc2ccc(CC3SC(=O)NC3=O)cc2	74772-77-3	Ciglitazone	mouse	1	Summerfield 2006	1	1
OC(=O)C=Cc1ccccc1	621-82-9	Cinnamic acid	rat	0	Xu 2007 HPLC method for comparative study on tissue distribution	1	1
CN(C)CCOC(c1ccccc1)c2ccn[n]2C	142155-43-9	Cizolirtine	rat	1	Martinez et al., 2008	1	1
CC(=O)OC12COC1CC(O)C3(C)C2C(OC(=O)c4ccccc4)C5(O)CC(OC(=O)C(O)C(NC(=O)c6ccccc6)c7ccccc7)C(C)=C(C(OC(=O)NCCO)C3=O)C5(C)C	946123-36-0	CNDR-29	mouse	0	Brunden 2011 The characterization of microtubule-stabilizing drugs as possible therapeutic agents for Alzheimer's disease and related tauopathies	0	0
COC(=O)C1C2CCC(CC1OC(=O)c3ccccc3)N2	18717-72-1	Cocaethylene	rat	1	Pan, W.-J. and Hedaya, M.A., J. Pharm. Sci., 88 (1999)	1	1
OC1C(O)C(O)C2OC2C1O	6090-95-5	Conduritol B epoxide	mouse	0	Stephens 1981 DISTRIBUTION OF CONDURITOL B EPOXIDE IN THE ANIMAL	1	1
C1Oc2cc3CC[n+]4cc5c6OCOc6ccc5cc4c3cc2O1	3486-66-6	Coptisine	rat	1	Su 2015 Pharmacokinetics and Brain Distribution and Metabolite Identification of Coptisine, a Protoberberine Alkaloid with Therapeutic Potential for CNS Disorders, in Rats	1	1
CC12CC(O)C3C(CCC4=CC(=O)CCC34C)C1CCC2C(=O)CO	50-22-6	Corticosterone	rat	1	McEwen 1969 UPTAKE OF CORTICOSTERONE BY RAT BRAIN AND IT	0	1
COC=C(C1CC2N(CCC23C(=O)Nc4ccccc43)CC1C=C)C(=O)OC	630-94-4	Corynoxeine	rat	0	Tian 2018 Simultaneous determination of eight bioactive compounds by	0	1
CN1C(CCC1=O)c2cccnc2	486-56-6	Cotinine	rat	1	Li 2012 Quantitation of cotinine and its metabolites in rat plasma and brain tissue	1	1
CCOc1ccc2NC=C(C(=O)NCc3ccccc3)C(=O)c2n1	220860-50-4	CP 457920	rat	0	Feng 2018 Prediction of Human Brain Penetration of P-glycoprotein and Breast Cancer Resistance Protein Substrates Using In Vitro Transporter Studies and Animal Model; Feng 2018 Prediction of Human Brain Penetration of P-glycoprotein and Breast Cancer Resistance Protein Substrates Using In Vitro Transporter Studies and Animal Model; Xiao 2017 Synthesis and SAR development of quinoline analogs as n…	0	0
[H][n]1cc(C(=O)Nc2ccc(OCCO)c(F)c2)c3C(=O)CCCc31	871108-66-6	CP 900725	rat	0	Venkatakrishnan et al., 2007 Central Nervous System Pharmacokinetics of the Mdr1 P-Glycoprotein Substrate CP-615,003: Intersite Differences and Implications for Human Receptor Occupancy Projections from Cerebrospinal Fluid Exposures	1	1
OC(=O)C1CN(CCCP(O)(O)=O)CCN1	100828-16-8	CPP; (RS)-3-(2-carboxypiperazin-4-yl)-propyl-1-phosphonic acid	mouse	0	Gemperline 2014 Measurement of NMDA Receptor Antagonist, CPP,	0	0
COc1cc(C=CC(=O)CC(=O)C=Cc2ccc(O)c(OC)c2)ccc1O	458-37-7	Curcumin	rat	0	Suresh 2010 Tissue distribution & elimination of capsaicin, piperine & curcumin	0	0
CCC1(C(=O)NC(=O)NC1=O)C2CCCCC=2	52-31-3	Cyclobarbital	rat	1	Lin, Y.-J. et al., Chem. Pharmacol. Bull., 21 (1973)	1	1
C1CCCCC1	110-82-7	Cyclohexane	rat	1	Lammers 2009 Neurobehavioral Effects of Cyclohexane in Rat	1	1
CC1CCCCC1	108-87-2	Cyclohexylmethane	rat	1	Zahlsen 1992 Inhalation Kinetics of C6 to C10 Aliphatic, Aromatic and	1	1
ONC(=O)C1C(C1c2ccc(cc2)c3cnc[o]3)c4ccccc4	1392147-39-5	Cyclopropanecarboxamide, N-hydroxy-2-[4-(5-oxazolyl)phenyl]-3-phenyl-, (1R,2R,3R)- (ACI)	mouse	1	Burli 2013 Design, Synthesis, and Biological Evaluation of Potent and Selective	1	1
O=C1C=CC=C2C3CNCC(C3)CN12	485-35-8	Cytisine	rat	1	Rollema 2010 Pre-clinical properties of the a4b2 nicotinic acetylcholine receptor partial agonists varenicline, cytisine and dianicline translate to clinical efficacy for nicotine dependence	1	1
CC(C)(C)c1nc(c2cccc(NS(=O)(=O)c3c(F)cccc3F)c2F)c([s]1)c4ccnc(N)n4	1195765-45-7	Dabrafenib	mouse	0	Mittapalli 2012 Mechanisms Limiting Distribution of the Threonine-Protein	0	0
CN(C)CCCNC(=N)c1ccc(cc1)C(=N)NCCCN(C)C	209163-39-3	DB213	rat	0	Wang 2016 Pharmacokinetics and brain uptake of HIV-1 replication inhibitor	1	1
FC(F)(F)c1ccc(cc1)C#Cc2ccc([s]2)c3c(CNS(=O)(=O)N4CCCC4)c(n[n]3c5ccc(Cl)cc5Cl)C(=O)NN6CCCCC6	1429239-98-4	DBPR-211	mouse	0	Chang et al., 2013 Discovery of 1-(2,4-Dichlorophenyl)-N-(piperidin-1-yl)-4-((pyrrolidine-1-sulfonamido)methyl)-5-(5-((4-(trifluoromethyl)phenyl)ethynyl)thiophene-2-yl)-1H-pyrazole-3-carboxamide as a Novel Peripherally Restricted Cannabinoid-1 Receptor Antagonist with Significant Weight-Loss Efficacy in Diet-Induced Obese Mice	0	0
CCCCCCCCCC	124-18-5	Decane	rat	1	Muehlbacher 2011 Qualititative prediction of BBB permeability on a large and refined dataset	1	1
CC(C)=CC(=O)OC1Cc2cc3C=CC(=O)Oc3cc2OC1(C)C	165928-25-6	Decursin	rat	1	Mahat 2013 Biopharmaceutical characterization of decursin and their	1	1
Clc1cccc(N2CCN(CCCCOc3ccc4C=CC(=O)Nc4c3)CC2)c1Cl	129722-25-4	DehydroAripiprazole	mouse	1	Nagasaka 2014 Impact of genetic deficiencies of P-glycoprotein and breast cancer resistance protein on pharmacokinetics of aripiprazole and dehydroaripiprazole	1	1
CCCCCc1cc2OC(C)(C)C3CCC(C)=CC3c2c(O)c1C(O)=O	23978-85-0	Delta9-Tetrahydrocannabinolic acid	mouse	0	Benson 2022 Evaluation of the Possible Anticonvulsant	0	0
CC(C)N(CCC(c1ccccc1)c2cc(CO)ccc2O)C(C)C	207679-81-0	Desfesoterodine	rat	1	Callegari et al., 2011 A comprehensive non?clinical evaluation of the CNS penetration potential of antimuscarinic agents for the treatment of overactive bladder	1	1
Clc1ccc2NC(=O)CC(=O)N(c3ccccc3)c2c1	22316-55-8	Desmethylclobazam	rat	1	Arendt R.M., Greenblatt D.J., Liebisch D.C., Luu M.D., Paul S.M., Physchopharmacology 93 (1987) 72.	1	1
CCCCC(CC)COC(=O)c1ccccc1C(=O)OCC(CC)CCCC	117-81-7	Di(2-ethylhexyl) phthalate	rat	0	Daniel 1974 THE ABSORPTION, METABOLISM AND TISSUE DISTRIBUTION	1	1
C1CN2CCC3(C2)Cc4ncccc4OC13	292634-27-6	Dianicline	rat	1	Rollema 2010 Pre-clinical properties of the a4b2 nicotinic acetylcholine receptor partial agonists varenicline, cytisine and dianicline translate to clinical efficacy for nicotine dependence	1	1
Clc1ccc(cc1)C(C#N)c2c(Cl)cc(cc2Cl)N3N=CC(=O)NC3=O	101831-37-2	Diclazuril	rat	0	vanDamme 2008 Prediction of blood???brain partitioning A model based on ab initio calculated quantum chemical descriptors.pdf	0	0
NCCCN1c2ccccc2Sc3ccc(Cl)cc13	2095-17-2	Didemethylchlorpromazine	rat	1	Young, R. C.; Mitchell, R. C.; Brown, T. H.; Ganellin, C. R.; Griffiths, R.; Jones, M.; Rana, K. K.; Saunders, D.; Smith, I. R.; Sore, N. E.; Wilks, T. J. J. Med. Chem. 1988, 31, 656.	1	1
NCCCN1c2ccccc2CCc3ccccc13	2095-95-6	Didesipramine	rat	1	Young, R. C.; Mitchell, R. C.; Brown, T. H.; Ganellin, C. R.; Griffiths, R.; Jones, M.; Rana, K. K.; Saunders, D.; Smith, I. R.; Sore, N. E.; Wilks, T. J. J. Med. Chem. 1988, 31, 656.	1	1
COC12CCC3(CC1C(C)(C)O)C4Cc5ccc(O)c6OC2C3(CCN4CC7CC7)c56	14357-78-9	Diprenorphine	rat	1	Liu 2016 Prediction of BB unbound concentration ratios in CNS drug discovery employing in silico and in vitro model systems	1	1
C=COC=C	109-93-3	Divinyl ether (vinyl ether)	rat	1	Young, R. C.; Mitchell, R. C.; Brown, T. H.; Ganellin, C. R.; Griffiths, R.; Jones, M.; Rana, K. K.; Saunders, D.; Smith, I. R.; Sore, N. E.; Wilks, T. J. J. Med. Chem. 1988, 31, 656.	1	1
COC(=O)C1C(C)CC(Nc2cccc(OC(F)(F)F)c2)=CC1=O	156154-76-6	DM49	mouse	1	Cox, D.S. et al., J. Pharm. Sci., 90 (2001) 1540	1	1
NC(Cc1ccc(cc1)N(CCO)CCO)C(O)=O	297734-00-0	D-MOD	rat	0	Sakaeda 2000 Conjugation with L Glutamate for in vivo Brain Drug Delivery	0	0
CC(=O)OC12COC1CC(O)C3(C)C2C(OC(=O)c4ccccc4)C5(O)CC(OC(=O)C(O)C(NC(=O)OC(C)(C)C)c6ccccc6)C(C)=C(C(O)C3=O)C5(C)C	72716-75-7	docetaxel; Lupitidine hydrochloride	mouse	1	Kemper, E., Verheij, M., Boogerd, W., Beijnen, J., & van Tellingen, O. (2004). Improved penetration of docetaxel into the brain by co-administration of inhibitors of P-glycoprotein.Eur J Cancer 40, 1269?1274.	1	0
NC(Cc1cccc(c1)C(=O)OCc2ccc(cc2)c3ccc([s]3)c4ccc5C(=O)OCc5c4)C(O)=O	1854875-38-9	'D-Phenylalanine, 3-[[[4-[5-(1,3-dihydro-1-oxo-5-isobenzofuranyl)-2-thienyl]phenyl]methoxy]carbonyl]- (ACI)	mouse	0	Gynther 2016 Systemic and Brain Pharmacokinetics of Perforin Inhibitor Prodrugs	0	0
[H][n]1cncc1CC(NC(=O)C(CCC(O)=O)NC(=O)C(N)CCS(C)(=O)=O)C(=O)NC(Cc2ccccc2)C(=O)NC(CCCCN)C(=O)N(CCCCCCCCN)C(Cc3ccccc3)C(N)=O	105250-86-0	Ebiratide	rat	0	Shimura 1991 Brain Transfer of a New Neuromodulating	0	0
COc1cccc2C(=O)c3cccc(C(=O)Nc4ccc(CCN5CCc6cc(OC)c(OC)cc6C5)cc4)c3Nc12	143664-11-3	Elacridar	mouse	1	Sane 2013 Saturable Active Efflux by P Glycoprotein and Breast Cancer	1	1
CNC(=O)c1ccc(cc1F)N2C(=S)N(C(=O)C2(C)C)c3ccc(C#N)c(c3)C(F)(F)F	915087-33-1	Enzalutamide	mouse	1	Moilanen 2015., Pharmacology Review 203415/S-000 Part 04	1	1
NCCC1=CNC(=S)N1C2COc3c(F)cc(F)cc3C2	760173-05-5	Etamicastat	mouse	0	Loureiro 2015 Role of P-glycoprotein and permeability upon the brain distribution and pharmacodynamics of etamicastat a comparison with nepicastat	0	0
CCS(=O)(=O)NCCCCCNc1nc2c(CCSc3ccccc32)[s]1	296270-05-8	Ethanesulfonamide, N-[5-[(4,5-dihydro[1]benzothiepino[5,4-d]thiazol-2-yl)amino]pentyl]- (9CI, ACI)	rat	0	Packiarajan 2011 Discovery of Lu AA33810 A highly selective and potent NPY5 antagonist	0	1
[H][n]1nnnc1c2cccc(c2)c3cccc(COc4ccc(C(C)=O)c(O)c4CCC)c3	1348288-12-9	Ethanone, 1-[2-hydroxy-3-propyl-4-[[3?-(2H-tetrazol-5-yl)[1,1?-biphenyl]-3-yl]methoxy]phenyl]- (ACI)	rat	0	Bonnefous 2005 Biphenyl-indanones Allosteric potentiators	1	0
C=C	74-85-1	Ethene	rat	1	Eide 1995 Uptake	1	1
CCOC(=O)c1ccc(N)cc1	94-09-7	Ethyl p-aminobenzoate	rat	1	Nakazono 1991 Study on Brain Uptake	1	1
COc1cc(C=CC(O)=O)ccc1O	1135-24-6	Ferulic acid	rat	0	Zhang 2018 Pharmacokinetics, Bioavailability, and Tissue Distribution Study of Angoroside C and Its Metabolite Ferulic Acid in Rat Using UPLC-MS/MS	0	0
CN1CCN(CC1)c2c(F)cc3C(=O)C(=CN(CCF)c3c2F)C(O)=O	79660-72-3	Fleroxacin	mouse	1	Lange 2000 In vitro and in vivo investigations on fluoroquinolones effects of the P-glycoprotein efflux transporter on brain distribution of sparfloxacin	1	1
OCC1COc2c(O1)cccc2N3CCN(CCNC(=O)c4ccc(F)cc4)CC3	98206-10-1	Flesinoxan	mouse	1	van der Sandt 2001 Active Efflux of the 5-HT receptor agonist flesinoxan via P-glycoprotein 1A at the blood–brain barrier	1	1
CC1=CN(C(=O)NC1=O)C2(F)CC(O)C(CO)O2	No CAS	Fluorothymidine	rat	0	Boles Ponto 2018 pharmacoimaging	0	1
COc1ccc(OC)c(c1)C(=Cc2ccc(OC)c(O)c2)C(=O)NCCc3ccc(O)cc3	872342-15-9	FLZ	rat	0	Hou 2014 An In Vivo Microdialysis Study of FLZ Penetration through	0	0
ON=C1C=C(Oc2ccc(CCCN3CCOCC3)cc21)c4cc5[s]ccc5cn4	1883329-51-8	Foliglurax	rat	1	Charvin 2017 Discovery Structure?Activity Relationship and Antiparkinsonian	1	1
COc1cc2c(Oc3ccc(NC(=O)C4(CC4)C(=O)Nc5ccc(F)cc5)cc3F)ccnc2cc1OCCCN6CCOCC6	849217-64-7	Foretinib	mouse	1	Faria 2015 Foretinib Is Effective Therapy for Metastatic Sonic Hedgehog Medulloblastoma	1	0
NC1=NC(=O)N(C=C1F)C2CSC(CO)O2	143491-54-7	FTC	rat	0	Frick 1993 Pharmacokinetics, Oral Bioavailability, and Metabolic Disposition in	0	1
CC1OC(N)=NC(CF)(C=1)c2cc(NC(=O)c3ccc(cn3)C#N)ccc2F	No CAS	Fuchino 2018_Compound 14	rat	1	Fuchino 2018 Rational Design of Novel 1,3-Oxazine Based ?-Secretase (BACE1) Inhibitors Incorporation of a Double Bond To Reduce P-gp Efflux Leading to Robust A? Reduction in the Brain	1	1
NCC1(CCCCC1)CC(O)=O	60142-96-3	Gabapentin	rat	1	Friden 2009 Structure brain exposure relationships in rat and human using a novel data set of unbound drug concentrations in brain ISF and CSF	1	1
Cc1cccc(n1)c2n[n]3CCCc3c2c4ccnc5ccc(cc54)C(N)=O	1700874-72-2	Galunisertib	mouse	0	Kim 1998 The Drug Transporter P-glycoprotein Limits Oral Absorption and Brain Entry of	0	0
OCC1OC(Oc2ccc(CO)cc2)C(O)C(O)C1O	62499-27-8	Gastrodin	rat	0	Wang 2007 Distribution and metabolism of gastrodin in rat brain	0	1
[H][n]1ncc2c(cccc21)c3nc4cc(CN5CCN(CC5)S(C)(=O)=O)[s]c4c(n3)N6CCOCC6	957054-30-7	GDC 0941	mouse	0	SALPHAT 2010 Role of Pgp; Heffron 2012 The Design and Identification of Brain Penetrant Inhibitors of	0	0
CC(O)C(=O)N1CCN(CC1)Cc2[s]c3c(nc(nc3c2C)c4cnc(N)nc4)N5CCOCC5	1032754-93-0	GDC 0980	mouse	0	Salphati 2012 Preclinical Assessment of the Absorption and Disposition of the Phosphatidylinositol 3-Kinase Mammalian Target of Rapamycin Inhibitor GDC-0980 and Prediction of Its Pharmacokinetics and Efficacy in Human; Heffron 2012 The Design and Identification of Brain Penetrant Inhibitors of	0	0
[H][n]1c2ccccc2c3CCN4CC(=CC)C(CC4c31)C(=COC)C(=O)OC	60314-89-8	Geissoschizine methyl ether	rat	0	Tian 2018 Simultaneous determination of eight bioactive compounds by	0	1
Oc1ccc(cc1)C2=COc3cc(O)cc(O)c3C2=O	446-72-0	Genistein	mouse	1	Enokizono et al., 2008 Quantitative Investigation of the Role of Breast Cancer Resistance Protein in Limiting Brain and Testis Penetration of Xenobiotic Compounds	0	0
OCC1OC(OC2OC=C3C(=O)OCC=C3C2C=C)C(O)C(O)C1O	20831-76-9	Gentiopicroside	mouse	0	Wang 2004 Pharmacokinetics and Tissue Distribution of	0	1
OC(=O)c1cc(O)ccc1O	490-79-9	gentisic acid	rat	1	Young, R. C.; Mitchell, R. C.; Brown, T. H.; Ganellin, C. R.; Griffiths, R.; Jones, M.; Rana, K. K.; Saunders, D.; Smith, I. R.; Sore, N. E.; Wilks, T. J. J. Med. Chem. 1988, 31, 656.	0	0
CC1C(=O)OC2CC34C5CC(C(C)(C)C)C63C(O)C(=O)OC6OC4(C(=O)O5)C12O	15291-75-5	ginkgolide A	rat	0	Wang 2016 Pharmacokinetics and tissue distribution of ginkgolide A, ginkgolide B, and ginkgolide K after intravenous infusion of ginkgo diterpene lactones in a rat model	0	0
CC1C(=O)OC2C(O)C34C5CC(C(C)(C)C)C63C(O)C(=O)OC6OC4(C(=O)O5)C2=1	153355-70-5	Ginkgolide K	rat	0	Wang 2016 Pharmacokinetics and tissue distribution of ginkgolide A, ginkgolide B, and ginkgolide K after intravenous infusion of ginkgo diterpene lactones in a rat model	0	0
CC(C)=CCCC(C)(OC1OC(COC2OCC(O)C(O)C2O)C(O)C(O)C1O)C3CCC4(C)C3C(O)CC5C6(C)CCC(OC7OC(CO)C(O)C(O)C7OC8OC(CO)C(O)C(O)C8O)C(C)(C)C6CCC54C	68406-26-8	ginsenoside Rb3	rat	0	Li 2019 Pharmacokinetics, tissue distribution and excretion of saponins after intravenous administration of ShenMai Injection in rats	0	0
CCN(CC)Cc1ccc2cc(COC(=O)Nc3ccc(cc3)C(=O)NO)ccc2c1	497833-27-9	Givinostat	rat	1	Marampon2019_Article_HistoneDeacetylaseInhibitorITF;NCATS Inxight: Drugs	1	1
CC1CC(O)CN1C(=O)CCCCCCCCCCC(=O)NC(COCCC(=O)NCCCNC(=O)CCCCOC2OC(CO)C(O)C(O)C2NC(C)=O)(COCCC(=O)NCCCNC(=O)CCCCOC3OC(CO)C(O)C(O)C3NC(C)=O)COCCC(=O)NCCCNC(=O)CCCCOC4OC(CO)C(O)C(O)C4NC(C)=O	1639325-43-1	Givosiran	rat	0	FDA approval packages; Li 2021 Nonclinical Pharmacokinetics and Absorption, Distribution,	0	0
NCC(O)=O	56-40-6	glycine	rat	0	Kawai 2012 Pharmacokinetics_and_cerebral_distributi	0	0
CC1(C)C(O)CCC2(C)C1CCC3(C)C2C(=O)C=C4C5CC(C)(CCC5(C)CCC43C)C(O)=O	471-53-4	Glycyrrhetinic acid	rat	0	Ichikawa 1984 High Performance	0	0
CC1(C)C(CCC2(C)C1CCC3(C)C2C(=O)C=C4C5CC(C)(CCC5(C)CCC43C)C(O)=O)OC6OC(C(O)C(O)C6OC7OC(C(O)C(O)C7O)C(O)=O)C(O)=O	103000-77-7	Glycyrrhizin	rat	0	Ichikawa 1984 High Performance	0	0
COC1(COC1)c2[s]c3c(nc(nc3c2C)c4cnc(N)nc4)N5CCOCC5	1394076-92-6	GNE 317	mouse	1	Becker 2015 Decreased affinity for efflux transporters increases brain	1	0
COc1cc(OC)cc(c1)C(=O)NNC(=O)Nc2cccc3ccccc23	No CAS	GPR139_1e	rat	0	Shi 2011 Discovery and SAR of a Series of Agonists at Orphan G	1	1
NC(=N)NN=Cc1c(Cl)cccc1Cl	5051-62-7	Guanabenz	rat	1	Meacham 1980 Relationship of Guanabenz Concentrations in Brain and	1	1
CC1Cc2cc3OCOc3cc2C(=NN=1)c4ccc(N)cc4	102771-26-6	GYKI 52466	rat	0	Nayak 2013 DETERMINATION OF 1 40	0	1
CCCCCCC	142-82-5	Heptane	rat	1	Zahlsen 1992 Inhalation Kinetics of C6 to C10 Aliphatic, Aromatic and	1	1
CCCCCC	110-54-3	Hexane	rat	1	Zahlsen 1992 Inhalation Kinetics of C6 to C10 Aliphatic, Aromatic and	1	1
CN1C(=O)NC(=O)C(C)(C1=O)C2CCCCC=2	56-29-1	Hexobarbital	rat	1	Muehlbacher 2011 Qualititative prediction of BBB permeability on a large and refined dataset	1	1
OC1CCC(=C1)C(O)=O	867178-11-8	HOCPCA	mouse	1	Thiesen 2015 In Vitro and In Vivo Evidence for Active Brain Uptake of the GHB	1	1
CN(C)CCCCSC(N)=N	68643-23-2	Homodimaprit	mouse	0	Beaven et al., 1979	1	1
Oc1ccc(cc1CC=C)c2cc(CC=C)ccc2O	35354-74-6	Honokiol	rat	1	Wang 2011 Honokiol Crosses BBB and BCSFB, and Inhibits Brain	1	1
CC1CN(CC1C2Nc3c(cn[n]3C4CCOCC4)C(=O)N=2)Cc5cnc(C)nc5	1082743-82-5	H-Pyrazolo[3,4-d]pyrimidin-4-one, 1,5-dihydro-6-[(3S,4S)-4-methyl-1-[(2-methyl-5-pyrimidinyl)methyl]-3-pyrrolidinyl]-1-(tetrahydro-2H-pyran-4-yl)- (ACI)	rat	0	Verjoest 2012 Design and Discovery of 6?[(3S,4S)?4-Methyl-1-(pyrimidin-2	0	0
[H][n]1nc(C=Cc2ccc(O)c(OC)c2)cc1C=Cc3ccc(O)c(OC)c3	113464-92-9	Hydrazinocurcumin	rat	0	Satyavert 2021 pharmacokinetics and tissue dist	0	0
CC(C)C(C)C1(C)CCC2(C)C3CCC4C5(C)COCC4(CC(C5OCC(C)(N)C(C)(C)C)[n]6ncnc6c7ccncc7)C3=CCC2(C)C1C(O)=O	1207753-03-4	Ibrexafungerp; SCY-078	rat	0	Wring 2019 SCY-078, a Novel Fungicidal Agent, Demonstrates Distribution to	0	0
COc1cc(O)cc2OC(=O)C(N3CCN(C)CC3)=C(C)c12	1456807-80-9	IMM-H 004	rat	0	Zhang 2017 Determination of IMM-H004, a novel neuroprotective agent, in rat plasma and brain tissue by liquid chromatography–tandem mass spectrometry	0	0
CNC(=O)c1ccc(cn1)c2ccc(cc2)C3(CC3)C(=O)N4CCC5(C4)OC(=O)c6ccccc65	No CAS	INCB13739(39)	rat	0	Zhang 2022 Discovery of 1-(1-phenylcyclopropane-carbonyl)-3H-spiro[isobenzofuran-1pyrrolidin]-3-one as a novel steroid mimetic scaffold for the potent and tissue-specific inhibition of 11HSD1 using a scaffold-hopping approach	1	0
CC(C)C(N)C(=O)OC1Cc2ccccc2C1NC(=O)C(CC(O)CN3CCN(CC3C(=O)NC(C)(C)C)Cc4cccnc4)Cc5ccccc5	No CAS	Ind(8)-Val	mouse	0	Journal of Pharmacy and Pharmacology - 2010 - Oliveira - Investigation of oral bioavailability and brain distribution of	0	0
CCC1CN2CCC3(C2CC1C(=COC)C(=O)OC)C(=O)Nc4ccccc43	39032-62-7	isorhynchophylline	rat	0	Tian 2018 Simultaneous determination of eight bioactive compounds by	0	1
[H][n]1cc(Cl)c2c(NC)nc(Nc3ccc(cc3OC)C(=O)N4CCOCC4)nc21	1700693-08-8	JH II-127	mouse	1	Hatcher 2015 Discovery of a Pyrrolopyrimidine JH-II-127, a Highly Potent	1	0
CC1(C)Oc2cc3OC(=O)C=Cc3cc2CC1OCC=Cc4ccccc4	No CAS	JH714	rat	1	Mahat 2013 Biopharmaceutical characterization of decursin and their	1	1
Nc1nnc(CCSCCc2nnc(NC(=O)Cc3ccccc3)[s]2)[s]1	No CAS	JHU 29	mouse	0	Smith Khoury 2020 Dendrimer-conjugated glutaminase inhibitor selectively	0	0
OCC(=O)C1CCCN1C(=O)C2CCCN2C(=O)NCc3ccccc3	162203-65-8	JTP 4819	rat	0	Jalkanen 2011 Brain Pharmacokinetics of Two Prolyl Oligopeptidase Inhibitors	0	0
CCNC(=O)c1cn[n](c2ccc(cc2)N3C=CC(Cl)=C(Cl)C3=O)c1C(F)(F)F	No CAS	JW-65	mouse	1	Epilepsia-2022-Nagib-InhibitionofTRPC3channelsbyanovelpyrazolecompoundconfersantiseizureeffects	1	1
COC(=O)C1(O)CC2OC1(C)[n]3c4ccccc4c5c6CNC(=O)c6c7c8ccccc8[n]2c7c53	99533-80-9	K252a	rat	0	Van Kummer et al., 2015	0	0
CC(C(O)=O)c1cccc(c1)C(=O)c2ccccc2	22071-15-4	Ketoprofen	rat	0	Gynther 2010 Brain uptake of ketoprofen–lysine prodrug in rats	0	0
CC(C(=O)Nc1cccc(CC(N)C(O)=O)c1)c2cccc(c2)C(=O)c3ccccc3	2230292-34-7	Ketoprofen meta-L-tyrosine amide	mouse	0	Puris 2019 Mechanistic Study on the Use of the L?Type Amino Acid Transporter; Puris 2017 L-type amino acid transporter 1 utilizing prodrugs_ How to achieve effective brain delivery and low systemic exposure of drugs	0	0
NC(CC(=O)c1ccccc1N)C(O)=O	2922-83-0	Kynurenine	rat	1	Joseph et al., 1979 Kynurenine penetration to the brain, effect on brain tryptophan and 5-hydroxytryptamine metabolism and binding to plasma albumin	1	0
O=C(CCCc1ccccc1)N2CCCC2C(=O)N3CCCC3C#N	796874-99-2	KYP 2047	rat	0	Jalkanen 2011 Brain Pharmacokinetics of Two Prolyl Oligopeptidase Inhibitors	0	0
[H][n]1cc(CN2CCN(CC2)c3ccc(Cl)cc3)c4cccnc41	158985-00-3	L 745870	rat	1	Patel 1997 Biological Profile of L-745,870, a Selective Antagonist with	1	1
CC(C)c1nc(n[o]1)c2nc[n]3c2CN(C)C(=O)c4c(Cl)cccc43	122384-14-9	L-663582	rat	1	Kelder 1999; Lin, J. H.; Chen, I.-W.; Lin, T.-H. Blood-brain barrier permeability and in vivo activity of partial agonists of benzodiazepine receptor: A study of L-663,581 and its metabolites in rats. J. Pharmacol. Exp. Ther. 1994, 271, 1197-1202.	0	0
CC(O)C(O)=O	50-21-5	Lactic acid	rat	1	Garberg 2005 In vitro models for BBB	1	1
CC(N)C(O)=O	56-41-7	L-Alanine	rat	1	Garberg 2005 In vitro models for BBB	1	0
Clc1ccc(cc1)[n]2cc(CN3CCN(CC3)c4ccccc4)cn2	591774-47-9	LASSBio 579	rat	0	Journal of Pharmacy and Pharmacology - 2010 - Conrado - Pharmacokinetic evaluation of LASSBio?579 an N?phenylpiperazine	1	1
COc1cc(N2CCOCC2)c(NC(=O)C=C)cc1Nc3nccc(n3)[n]4cc(CN(C)C)c(n4)c5ccccc5	1903008-80-9	Lazertinib	rat	1	Colclough et al., 2021 Preclinical Comparison of the Blood–brain barrier Permeability of Osimertinib with Other EGFR TKIs	1	1
CC1CN(CCC1(C(O)=O)c2ccccc2)C3CCC(CC3)(C#N)c4ccc(F)cc4	79516-68-0; 79547-78-7	Levocabastine; J&J 2008_Compound 6	rat	1	vanDamme et al., 2008 Prediction of blood–brain partitioning A model based on ab initio calculated quantum chemical descriptors	1	1
CN1CCC23CCCCC2C1Cc4ccc(O)cc43	77-07-6	levorphanol	rat	1	Young, R. C.; Mitchell, R. C.; Brown, T. H.; Ganellin, C. R.; Griffiths, R.; Jones, M.; Rana, K. K.; Saunders, D.; Smith, I. R.; Sore, N. E.; Wilks, T. J. J. Med. Chem. 1988, 31, 656.	1	1
CCN1CCCC1CNC(=O)c2cc(ccc2OC)S(N)(=O)=O	23672-07-3	Levosulpiride	mouse	0	Cho 2007 Pharmacokinetic Characteristics of Levosulpiride in Relation to the Genetic Polymorphism of MDR1_ From Knockout Mouse to Human	1	0
[H][n]1cnc2cc(ccc21)C(c3cccc(Cl)c3)[n]4ccnc4	115575-11-6	Liarozole	rat	1	vanDamme 2008 Prediction of blood???brain partitioning A model based on ab initio calculated quantum chemical descriptors.pdf	1	1
CC1(C)Cc2c(c3ccccc3)c(c4ccc(Cl)cc4)c(CC(O)=O)[n]2C1	156897-06-2	Licofelone	rat	0	Gao et al., 2010	0	0
CNCCCN1c2ccccc2Sc3ccccc13	2095-20-7	liper; desmonomethylpromazine	rat	1	Young, R. C.; Mitchell, R. C.; Brown, T. H.; Ganellin, C. R.; Griffiths, R.; Jones, M.; Rana, K. K.; Saunders, D.; Smith, I. R.; Sore, N. E.; Wilks, T. J. J. Med. Chem. 1988, 31, 656.	1	1
OC(=O)CCCCC1CCSS1	1200-22-2	Lipoic acid	rat	0	Chng 2009 Distribution study of orally administered	0	1
OC(=O)C(Cc1ccc(O)c(O)c1)OC(=O)C=Cc2ccc(O)c3OC(C(C(O)=O)c32)c4ccc(O)c(O)c4	28831-65-4	Lithospermic acid	rat	0	Li 2007 Pharmacokinetics_Tissue_Distribution_Metabolism_an	0	0
OC(=O)C(Cc1ccc(O)c(O)c1)OC(=O)C=Cc2ccc(O)c3OC(C(C(=O)OC(Cc4ccc(O)c(O)c4)C(O)=O)c32)c5ccc(O)c(O)c5	121521-90-2	Lithospermic acid B	rat	0	Li 2007 Pharmacokinetics_Tissue_Distribution_Metabolism_an	0	0
CC(C)CC(N)C(O)=O	61-90-5	L-Leucine	rat	1	Garberg 2005 In vitro models for BBB	1	0
NC(CCCCNC(=O)c1ccc2CCc3cc(Nc4ccc(F)cc4F)ccc3C(=O)c2c1)C(O)=O	2614242-47-4	L-Lysine, N6-[[8-[(2,4-difluorophenyl)amino]-10,11-dihydro-5-oxo-5H-dibenzo[a,d]cyclohepten-3-yl]carbonyl]- (ACI)	mouse	0	Tormahlen 2021 Design and Synthesis of Highly Selective Brain Penetrant p38?	0	0
CC(C(=O)NCCCCC(N)C(O)=O)c1cccc(c1)C(=O)c2ccccc2	1255922-94-1	L-Lysine, N6-[2-(3-benzoylphenyl)-1-oxopropyl]- (ACI)	rat	0	Gynther 2010 Brain uptake of ketoprofen–lysine prodrug in rats	0	0
[H][n]1cc(C=Cc2nnn[n]2[H])c3ccc(F)cc31	1316695-35-8	LM 10	mouse	0	Perez Pardo 2021 Pharmacological validation of TDO as a target for	0	1
CN1C(CCCC1CC(=O)c2ccccc2)CC(O)c3ccccc3	90-69-7	Lobeline	rat	1	Reavill 1990 BEHAVIOURAL AND PHARMACOKINETIC STUDIES ON NICOTINE, CYTISINE AND LOBELINE	1	1
CN(C1CCN(CC1)CC(O)COc2ccc(F)cc2)c3nc4ccccc4[s]3	104383-17-7	Loreclezole	rat	1	vanDamme 2008 Prediction of blood???brain partitioning A model based on ab initio calculated quantum chemical descriptors.pdf	1	1
OC(=O)CSc1ncnc2c1[s]c(Cl)c2C3CC3	No CAS	LP-922056	mouse	0	Willis 2019 An improved, scalable synthesis of Notum inhibitor LP-	0	0
CCCCCO	71-41-0	l-pentanol	rat	1	Savolainen 1985 Blood and Brain	1	1
NC(Cc1cccc(NC(=O)c2ccccc2O)c1)C(O)=O	2741906-62-5	L-Phenylalanine, 3-[(2-hydroxybenzoyl)amino]- (ACI)	mouse	0	Montaser 2020 L?Type Amino Acid Transporter 1 Enables the Efficient Brain	0	0
CS(=O)(=O)NCC1CCC(CC1)Nc2nc3c(CCSc4ccccc43)[s]2	304008-29-5	Lu AA33810	rat	1	Packiarajan 2011 Discovery of Lu AA33810 A highly selective and potent NPY5 antagonist	1	1
CN(C1CCN(CC1)CC(O)COc2ccc(F)c(F)c2)c3nc4ccccc4[s]3	144665-07-6	Lubeluzole	rat	1	vanDamme 2008 Prediction of blood???brain partitioning A model based on ab initio calculated quantum chemical descriptors.pdf	1	1
CN(C)Cc1ccc(CSCCNC2NC(=O)C(Cc3ccc(C)nc3)=CN=2)[o]1	83903-06-4	Lupitidine	rat	0	Young 1988Dev	0	0
Cc1cccnc1C2C=Nc3nc(n[n]3C=2)c4cc(NC(=O)c5[o]c(C)nc5C)ccc4F	1799330-15-6	LXE 408	mouse	0	Nagle 2020 Discovery and Characterization of Clinical Candidate LXE408 as a	0	0
NC1(C(CSc2ccc(F)c(F)c2)C(O)C3C(C31)C(O)=O)C(O)=O	1377615-75-2	LY 3020371	mouse	0	Chappell 2016 Discovery of (1S,2R,3S,4S,5R,6R)?2-Amino-3-[(3,4-	0	0
CNc1ncc2cc(c(C)nc2n1)c3cc(NC(=O)NCCC(C)(C)C)c(F)cc3C	1454682-72-4	LY3009120	mouse	0	Gampa 2019 Brain Distribution and Active Efflux of Three panRAF Inhibitors	1	0
CN1Cc2c(nc[n]2c3cccc(Cl)c3C1=O)c4n[o]c(n4)C(C)(C)O	128246-10-6	M 1L663581	rat	0	Kelder 1999; Lin, J. H.; Chen, I.-W.; Lin, T.-H. Blood-brain barrier permeability and in vivo activity of partial agonists of benzodiazepine receptor: A study of L-663,581 and its metabolites in rats. J. Pharmacol. Exp. Ther. 1994, 271, 1197-1202.	0	0
CN1Cc2c(nc[n]2c3cccc(Cl)c3C1=O)c4n[o]c(n4)C(C)(O)CO	130073-36-8	M 2L663581	rat	0	Kelder 1999; Lin, J. H.; Chen, I.-W.; Lin, T.-H. Blood-brain barrier permeability and in vivo activity of partial agonists of benzodiazepine receptor: A study of L-663,581 and its metabolites in rats. J. Pharmacol. Exp. Ther. 1994, 271, 1197-1202.	0	0
CC1(C)N(C(=S)N(C1=O)c2ccc(C#N)c(c2)C(F)(F)F)c3ccc(C(O)=O)c(F)c3	2746238-00-4	M1	mouse	0	Ohtsu 2015 ts and Enzalutamide Inhibitor Receptor Androgen the of D	0	0
CC1N=C(N)OC1c2ccc(cc2)C(O)=O	No CAS	M2-cis-4,49-DMAR	rat	0	Lucchetti 2017 Brain Disposition of cis-para-Methyl-4-Methylaminorex	0	0
COc1n[n](C)cc1Nc2nc(nc3c2nc[n]3C)N4CC(F)C(C4)NC(=O)C=C	1776112-90-3	Mavelertinib	rat	0	Colclough et al., 2021 Preclinical Comparison of the Blood–brain barrier Permeability of Osimertinib with Other EGFR TKIs	0	0
Cc1cnc2ccc3c(nc(N)[n]3C)c2n1	77500-04-0	MeIQx	mouse	1	Enokizono 2008 Quantitative Investigation of the Role of Breast Cancer Resistance Protein in Limiting Brain and Testis Penetration of Xenobiotic Compounds	1	1
[H][n]1cncc1CC2NC(=O)C(CC(=O)NCCCCC(NC(=O)C(Cc3c[n]([H])c4ccccc34)NC(=O)C(CCCNC(N)=N)NC(=O)C(Cc5ccccc5)NC2=O)C(N)=O)NC(=O)C(CCCC)NC(C)=O	121062-08-6	Melanotan II	mouse	0	Rapid Comm Mass Spectrometry - 2007 - Hatziieremia - A liquid chromatographic tandem mass spectroscopic method for	0	0
CC(=C)C#N	126-98-7	Methacrylonitrile	rat	1	Ahmed 1996 Comparative	1	1
COc1ccc(cc1CNC2CCCNC2c3ccccc3)N(c4nc(C)c(C)[s]4)S(C)(=O)=O	164352-88-9	Methanesulfonamide, N-(4,5-dimethyl-2-thiazolyl)-N-[4-methoxy-3-[[(2-phenyl-3-piperidinyl)amino]methyl]phenyl]-, (2S-cis)-	mouse	1	Mente 2005 A recursive-partitioning model for blood-brain barrier permeation	1	1
Cc1ccc(c2ncccn2)c(c1)C(=O)N3CC4(CC4)CC3CNc5ccc(Cl)cn5	1262396-05-3	Methanone, [(6S)-6-[[(5-chloro-2-pyridinyl)amino]methyl]-5-azaspiro[2.4]hept-5-yl][5-methyl-2-(2-pyrimidinyl)phenyl]- (ACI)	rat	0	Stasi 2013 Discovery, synthesis, selectivity modulation and DMPK	0	0
Cc1nnc2C(N(CC[n]12)C(=O)c3cccc(c3Cl)C(F)(F)F)c4ccccc4	1858168-65-6	Methanone, [2-chloro-3-(trifluoromethyl)phenyl][(8R)-5,6-dihydro-3-methyl-8-phenyl-1,2,4-triazolo[4,3-a]pyrazin-7(8H)-yl]- (ACI)	rat	0	Chrovian 2016 Novel Phenyl Substituted 56Dihydro	0	0
FC(F)(F)c1cccc(c1Cl)C(=O)N2CC[n]3c(nnc3C2c4ccccc4)C5CCC5	1887132-17-3	Methanone, [2-chloro-3-(trifluoromethyl)phenyl][(8S)-3-cyclobutyl-5,6-dihydro-8-phenyl-1,2,4-triazolo[4,3-a]pyrazin-7(8H)-yl]- (ACI)	rat	0	Chrovian 2016 Novel Phenyl Substituted 56Dihydro	0	0
FC(F)(F)c1cccc(c1Cl)C(=O)N2CC[n]3c(nnc3C(F)(F)F)C2c4ccccc4	1887132-21-9	Methanone, [2-chloro-3-(trifluoromethyl)phenyl][(8S)-5,6-dihydro-8-phenyl-3-(trifluoromethyl)-1,2,4-triazolo[4,3-a]pyrazin-7(8H)-yl]- (ACI)	rat	1	Chrovian 2016 Novel Phenyl Substituted 56Dihydro	0	0
CS(=O)(=O)c1ccc(OCC(F)(F)C(F)(F)F)c(c1)C(=O)N2CCC(CC2)C(=O)c3ccc(F)cc3F	1642117-04-1	Methanone, [4-(2,4-difluorobenzoyl)-1-piperidinyl][5-(methylsulfonyl)-2-(2,2,3,3,3-pentafluoropropoxy)phenyl]- (ACI)	mouse	0	Liu 2015 Discovery of 4 benzoylpiperidine and 3 piperidin	0	0
Cc1nc([s]c1C(=O)N2CCC(CO)CC2)c3cccc4ccccc43	2108099-56-3	Methanone, [4-(hydroxymethyl)-1-piperidinyl][4-methyl-2-(1-naphthalenyl)-5-thiazolyl]- (ACI)	rat	0	Carpenter 2017 Utilization of an Active Site Mutant Receptor for the Identification of	0	1
CN1CCCC1C[n]2cc(C(=O)N3CCC4(CC3)OCc5ccccc54)c6ccc(Cl)cc62	920023-10-5	Methanone, [6-chloro-1-[[(2S)-1-methyl-2-pyrrolidinyl]methyl]-1H-indol-3-yl]spiro[isobenzofuran-1(3H),4?-piperidin]-1?-yl- (ACI)	mouse	1	Ratni 2015 Discovery of Highly Selective Brain-Penetrant Vasopressin 1a	0	0
Cc1ccc(c(n1)C(=O)N2C3CCC2C(COc4ccccn4)C3)[n]5nccn5	1628841-73-5	Methanone, [6-methyl-3-(2H-1,2,3-triazol-2-yl)-2-pyridinyl][(1R,2S,4S)-2-[(2-pyridinyloxy)methyl]-7-azabicyclo[2.2.1]hept-7-yl]- (ACI)	rat	0	Preville 2020 Substituted Azabicyclo221 heptanes as Selective Orexin	1	0
Cc1ccc(c(c1)C(=O)N2CCCN(CC2)c3ncc4ccccc4n3)[n]5nccn5	956317-25-2	Methanone, [hexahydro-4-(2-quinazolinyl)-1H-1,4-diazepin-1-yl][5-methyl-2-(2H-1,2,3-triazol-2-yl)phenyl]- (ACI)	rat	1	ChemMedChem - 2009 - Whitman - Discovery of a Potent CNS?Penetrant Orexin Receptor Antagonist Based on an N	0	0
COc1cccc(C(=O)NN(C(=O)c2cc(C)cc(C)c2)C(C)(C)C)c1C	161050-58-4	Methoxyfenozide	rat	1	Miyata 2016 In vitro and in vivo evaluations of the P-glycoprotein-mediated efflux of dibenzoylhydrazines	1	1
ClCCl	75-09-2	Methylenechloride	rat	1	Young, R. C.; Mitchell, R. C.; Brown, T. H.; Ganellin, C. R.; Griffiths, R.; Jones, M.; Rana, K. K.; Saunders, D.; Smith, I. R.; Sore, N. E.; Wilks, T. J. J. Med. Chem. 1988, 31, 656.	1	1
COC(=O)c1cc(O)c2cc(O)ccc2n1	No CAS	methyl-esterified 6-HKA.	rat	0	Shen 2021 Pharmacokinetics and brain distribution studies	0	0
COC1=CN(N=C(C1=O)c2ccn[n]2c3ccccc3)c4ccc(cc4F)[n]5cc(O)cn5	1357193-19-1	M-I	rat	0	Takano 2016 Brain PET Measurement of PDE10A	0	0
CNC(=O)c1n[n](C)c2c3nc(Nc4ccc(cc4)N5CCN(C)CC5)ncc3CC(C)(C)c12	802539-81-7	Milciclib	rat	1	Albanese et al., 2013	1	1
[H][n]1c2cccc(OC)c2c3CCN4CC(CC)C(CC4c31)C(=COC)C(=O)OC	4098-40-2	Mitragynine	rat	1	Yusof 2018 Rate and extent of mitragynine and 7-hydroxymitragynine blood???brain barrier transport and their intra-brain distribution the missing link in pharmacodynamic studies	0	1
CCC(C)N1N=CN(C1=O)c2ccc(cc2)N3CCN(CC3)c4ccc(OCC5COC(CSc6nnc[n]6C)(O5)c7ccc(Cl)cc7)cc4	179602-65-4	Mitratapide	rat	1	vanDamme 2008 Prediction of blood???brain partitioning A model based on ab initio calculated quantum chemical descriptors.pdf	1	1
CC(=O)N1CCN(CC1)c2ccc(OCC3COC(C[n]4ccnc4)(O3)c5ccc(Cl)cc5Cl)cc2	65277-42-1	MK-801, Dizocilpine maleate	mouse	1	vonMoltke 2004 INTERACTION OF TRIAZOLAM AND KETOCONAZOLE IN P-GLYCOPROTEIN-DEFICIENT MICE	1	1
CC12NC(Cc3ccccc31)c4ccccc42	77086-21-6	MK-801, Dizocilpine maleate	rat	1	Vezzani 1988 Kinetics of MK-801 and Its Effect on Quinolinic Acid-Induced Seizures and Neurotoxicity in Rats	1	1
CC(C)(C)CCN1CC2C(CNC(=O)c3cc(Cl)cc(Cl)c3)C2C1	1346233-68-8	ML 218	rat	1	Xiang 2011 The Discovery and Characterization of ML218 A Novel, Centrally	1	1
Fc1cccc(c1)N2CNC(=O)C32CCN(CCNC(=O)c4ccc(F)c(F)c4)CC3	No CAS	ML298	rat	0	O'Reilley 2015 A Next generation PLD2 inhibitor with improved physiochemical properties and DMPK profile for translational in vivo	1	1
O=C(NCC#N)c1ccc(cc1)c2ccnc(Nc3ccc(cc3)N4CCOCC4)n2	1056634-68-4	Momelotinib	mouse	1	Durmus 2013 P-glycoprotein and breast cancer resistance protein restrict brain accumulation of the JAK12 inhibitor, CYT387	1	1
Oc1ccc2CC3N(CCC45C(Oc1c24)C(O)=C(CC35O)C(=O)Nc6ccccn6)CC7CC7	916071-00-6	Morphinan-7-carboxamide, 17-(cyclopropylmethyl)-6,7-didehydro-4,5-epoxy-3,6,14-trihydroxy-N-2-pyridinyl-, (5?)- (ACI)	rat	0	Inagaki 2020 Naldemedine Peripherally Acting Opioid Receptor Antagonist for Tr	0	0
CC(C)(NC(=O)C1CC2(O)C3Cc4ccc(O)c5OC(C=1O)C2(CCN3CC6CC6)c45)C(=O)NS(C)(=O)=O	916072-80-5	Morphinan-7-carboxamide, 17-(cyclopropylmethyl)-6,7-didehydro-N-[1,1-dimethyl-2-[(methylsulfonyl)amino]-2-oxoethyl]-4,5-epoxy-3,6,14-trihydroxy-, (5?)- (ACI)	rat	0	Inagaki 2020 Naldemedine Peripherally Acting Opioid Receptor Antagonist for Tr	0	0
CN1CCC23C4Oc5c(O)ccc(CC1C2C=CC4OS(O)(=O)=O)c53	23095-84-3	Morphine 6-O-sulfate	rat	0	Yadlapalli 2020 A pharmacokinetic study of morphine-6-O-sulfate in rat	0	1
CN1CCC23C4Oc5c(OC6OC(C(O)C(O)C6O)C(O)=O)ccc(CC1C2C=CC4O)c53	116003-91-9	Morphine-3-glucuronide	rat	0	Friden 2009 Structure brain exposure relationships in rat and human using a novel data set of unbound drug concentrations in brain ISF and CSF	0	0
CN1CCC23C4Oc5c(O)ccc(CC1C2C=CC4OC6OC(C(O)C(O)C6O)C(O)=O)c53	99266-86-1	Morphine-6-glucuronide	rat	0	Friden 2009 Structure brain exposure relationships in rat and human using a novel data set of unbound drug concentrations in brain ISF and CSF	0	0
[H][n]1cc(C)c2c(cnc(Nc3cccc(Cl)c3)c21)C(=O)N4CCOCC4	871816-30-7	Morpholine, 4-[[7-[(3-chlorophenyl)amino]-3-methyl-1H-pyrrolo[2,3-c]pyridin-4-yl]carbonyl]- (9CI)	mouse	0	Giblin 2009 Discovery of 1-[4-(3-Chlorophenylamino)	0	0
COc1c(N2CC3CCCNC3C2)c(F)cc4C(=O)C(=CN(C5CC5)c14)C(O)=O	186826-86-8	Moxifloxacin hydrochloride	rat	0	Siefert 1999 Pharmacokinetics of the 8-methoxyquinolone	0	1
O=C1Nc2ccc(NC(=O)C(=O)N3CCC(CC3)Cc4ccccc4)cc2O1	496054-93-4	N-(2,3-Dihydro-2-oxo-6-benzoxazolyl)-?-oxo-4-(phenylmethyl)-1-piperidineacetamide	rat	1	Deak 2008 Physico-chemical characterization of a novel group of dopamine D3 D2 receptor ligands, potential atypical antipsychotic agents	1	1
[H][n]1nnc(CCc2cccc3CC(CCc23)NS(=O)(=O)c4ccc(Cl)cc4)n1	No CAS	N-(5-(2-(2H-Tetrazol-5-yl)ethyl)-1,2,3,4-tetrahydronaphthalen-2- yl)-4-chlorobenzenesulfonamide	mouse	0	Soper 2012 Brain-Penetrant Tetrahydronaphthalene Thromboxane A2	0	0
CCc1cc(Nc2nc(c[s]2)c3ccc(c(F)c3)[n]4cnc(C)c4)c(C)cc1C	No CAS	N-(5-ethyl-2,4-dimethylphenyl)-4-(3-fluoro-4-(4-methyl-1H-imidazol-1-yl)phenyl)thiazol-2-amine	mouse	1	Kounnas, M.Z.; Danks, A.M.; Cheng, S.; Tyree, C.; Ackerman, E.; Zhang, X.; Ahn, K.; Nguyen, P.; Comer, D.; Mao, L.; Yu, C.; Pleynet, D.; Digregorio, P.J.; Velicelebi, G.; Stauderman, K.A.; Comer, W.T.; Mobley, W.C.; Li, Y.M.; Sisodia, S.S.; Tanzi, R.E.; Wagner, S.L. Modulation of gamma-Secretase reduces betaamyloid deposition in a transgenic mouse model of Alzheimer's Disease. Neuron, 2010	0	1
OC(=O)CCC(NC(=O)C1Nc2cc(Cl)cc(Cl)c2C(=O)C=1)C(O)=O	357951-90-7	N-[(5,7-Dichloro-1,4-dihydro-4-oxo-2-quinolinyl)carbonyl]-L-glutamic acid	rat	0	Sakaeda 2000 Conjugation with L Glutamate for in vivo Brain Drug Delivery	0	0
NC(CC(=O)NCCc1ccc(O)c(O)c1)C(O)=O	1565220-46-3	N-[2-(3,4-Dihydroxyphenyl)ethyl]-D-asparagine	rat	0	Peura 2013 Design, Synthesis and Brain Uptake of LAT1-Targeted Amino	0	0
Clc1ccccc1C(=O)Nc2ccc(NC(=O)c3ccccn3)cc2Cl	1266338-10-6	N-[3-Chloro-4-[(2-chlorobenzoyl)amino]phenyl]-2-pyridinecarboxamide	rat	1	Jones 2011 Discovery Synthesis, and Structure Activity Relationship Development	1	1
O=C(Nc1ccc(cc1)N2S(=O)(=O)c3ccccc3S2(=O)=O)c4ccccn4	1239013-49-0	N-[4-(1,1,3,3-Tetraoxido-1,3,2-benzodithiazol-2-yl)phenyl]-2-pyridinecarboxamide	rat	0	Jones 2011 Discovery Synthesis, and Structure Activity Relationship Development	0	0
COc1ccccc1N2CCN(CCCCNC(=O)c3ccc4ccccc4c3)CC2	192384-87-5	N-[4-[4-(2-Methoxyphenyl)-1-piperazinyl]butyl]-2-naphthalenecarboxamide	rat	1	Deak 2008 Physico-chemical characterization of a novel group of dopamine D3 D2 receptor ligands, potential atypical antipsychotic agents	1	1
FC(F)(F)c1cc(cc(c1)N2CCN(CCCCNC(=O)C=Cc3cccnc3)CC2)C#N	506442-81-5	N-[4-[4-(3-Cyano-5-trifluoromethylphenyl)piperazin-1-yl]butyl]-3-(pyridin-3-yl)acrylamide	rat	1	Deak 2008 Physico-chemical characterization of a novel group of dopamine D3 D2 receptor ligands, potential atypical antipsychotic agents	1	1
FC(F)(F)c1cc(cc(c1)N2CCN(CCCCNC(=O)c3cnc4ccccc4c3)CC2)C#N	506442-33-7	N-[4-[4-(3-Cyano-5-trifluoromethylphenyl)piperazin-1-yl]butyl]quinoline-3-carboxamide	rat	1	Deak 2008 Physico-chemical characterization of a novel group of dopamine D3 D2 receptor ligands, potential atypical antipsychotic agents	1	1
FC(F)(F)c1cccc(OC2CCN(CCCCNC(=O)c3ccnc4ccccc43)CC2)c1	506439-12-9	N-[4-[4-(3-Trifluoromethylphenoxy)-1-piperidinyl]butyl]-4-quinolinecarboxamide	rat	1	Deak 2008 Physico-chemical characterization of a novel group of dopamine D3 D2 receptor ligands, potential atypical antipsychotic agents	1	1
CC(=O)NC1CCC(CC1)CCN2CCN(CC2)c3cccc(Cl)c3Cl	1092822-52-0	N-[trans-4-[2-[4-(2,3-Dichlorophenyl)-1-piperazinyl]ethyl]cyclohexyl]acetamide	rat	1	Deak 2008 Physico-chemical characterization of a novel group of dopamine D3 D2 receptor ligands, potential atypical antipsychotic agents	1	1
CS(=O)(=O)NC1CCC(CC1)CCN2CCN(CC2)c3cccc(Cl)c3Cl	1092822-56-4	N-[trans-4-[2-[4-(2,3-Dichlorophenyl)-1-piperazinyl]ethyl]cyclohexyl]methanesulfonamide	rat	1	Deak 2008 Physico-chemical characterization of a novel group of dopamine D3 D2 receptor ligands, potential atypical antipsychotic agents	1	1
CCC(=O)NC1CCC(CC1)CCN2CCN(CC2)c3cccc(Cl)c3Cl	1092822-54-2	N-[trans-4-[2-[4-(2,3-Dichlorophenyl)-1-piperazinyl]ethyl]cyclohexyl]propanamide	rat	1	Deak 2008 Physico-chemical characterization of a novel group of dopamine D3 D2 receptor ligands, potential atypical antipsychotic agents	1	1
FC(F)(F)c1cc(cc(c1)N2CCN(CCC3CCC(CC3)NS(=O)(=O)c4cccnc4)CC2)C#N	506428-16-6	N-[trans-4-[2-[4-[3-Cyano-5-(trifluoromethyl)phenyl]-1-piperazinyl]ethyl]cyclohexyl]-3-pyridinesulfonamide	rat	1	Deak 2008 Physico-chemical characterization of a novel group of dopamine D3 D2 receptor ligands, potential atypical antipsychotic agents	1	1
CC(Nc1nnc(c2cc[n+]([O-])cc2)[n]1C)c3n[o]c(n3)c4cccc(Cl)c4	No CAS	N-{(1s)-1-[5-(3-chlorophenyl)-1,2,4-oxadiazol-3-yl]ethyl}-N,4-dimethyl-5-(1-oxidopyridin-4-yl)-4H-1,2,4-triazol-3-amine	rat	0	Patent_ US20090111854A1	0	0
CC1CN(C(C)CN1C(=O)c2nc(c3ccc4N(C)C(=O)C(C)N(C5CCC5)c4c3)[n](n2)c6ccc(C)cc6)C(=O)c7nc(c8ccc9N(C)C(=O)C(C)N(C%10CCC%10)c9c8)[n](n7)c%11ccc(C)cc%11	2762795-67-3	N2817	mouse	0	Wu 2021 Novel bivalent BET inhibitor N2817 exhibits potent anticancer activity and inhibits TAF1	0	0
FC(F)(F)c1ccc(Oc2cccc(C=C3CCN(CC3)C(=O)Nc4cccnn4)c2)nc1	1020315-31-4	N-3-Pyridazinyl-4-[[3-[[5-(trifluoromethyl)-2-pyridinyl]oxy]phenyl]methylene]-1-piperidinecarboxamide	rat	1	Hicks et al., 2013	1	0
NC(CCCC(=O)NCCc1ccc(O)c(O)c1)C(O)=O	1419857-04-7	N6-[2-(3,4-Dihydroxyphenyl)ethyl]-6-oxolysine	rat	0	Peura 2013 Design, Synthesis and Brain Uptake of LAT1-Targeted Amino	0	0
CN(C1CCC2(O)C3Cc4ccc(O)c5OC1C2(CCN3CC6CC6)c45)C(=O)C=Cc7cc[o]c7	152657-84-6	nalfurafine	mouse	0	Ando 2016 Drug???Drug Interactions of a Novel u-Opioid Receptor Agonist, nalfurafine hydrochloride, involving P-gp	0	0
CCc1nc(C(N)=O)c(Nc2ccc(cc2)N3CCC(CC3)N4CCN(C)CC4)nc1OC5CCN(C5)C(=O)C=C	1448232-80-1	Naquotinib	rat	1	Colclough et al., 2021 Preclinical Comparison of the Blood–brain barrier Permeability of Osimertinib with Other EGFR TKIs	1	0
CN(C)CC=CC(=O)N1CCCCC(C1)[n]2c(NC(=O)c3ccnc(C)c3)nc4cccc(Cl)c42	1508250-71-2	Nazartinib	rat	0	Colclough et al., 2021 Preclinical Comparison of the Blood–brain barrier Permeability of Osimertinib with Other EGFR TKIs	0	0
CCCCOC(=O)c1ccc(N)cc1	94-25-7	n-Butyl p-aminobenzoate	rat	1	Nakazono 1991 Study on Brain Uptake	1	1
CCCCNS(=O)(=O)c1ccccc1	3622-84-2	N-Butylbenzenesulfonamide	rat	1	Kumar 2007 Brain Uptake, Pharmacokinetics, and Tissue Distribution in the Rat of Neurotoxic N-Butylbenzenesulfonamide; Waidyanatha 2020 Toxicokinetics of the plasticizer, N-butylbenzenesulfonamide, in plasma and	1	1
CCCCOC(=O)c1cc(O)c2cc(O)ccc2n1	No CAS	n-butyl-esterified 6-HKA	rat	0	Shen 2021 Pharmacokinetics and brain distribution studies	0	0
NC(CCCNC(N)=N)C(=O)Nc1ccc(Oc2ccc(cc2)S(=O)(=O)CC3CS3)cc1	1333379-49-9	ND 478	mouse	0	Song 2013 Water-Soluble MMP?9 Inhibitor Prodrug Generates Active	0	0
COc1ccc(CC2N(C)CCc3cc(OC)c(Oc4cc(CC5N(C)CCc6cc(OC)c(OC)cc56)ccc4O)cc23)cc1	2292-16-2	Neferine	rat	0	Huang 2007 Pharmacokinetics and Metabolism of Neferine in Rats	0	1
NC(=O)c1cccc2c[n](nc21)c3ccc(cc3)C4CCCNC4	1613220-15-7	Niraparib mesylate	mouse	1	EMA approval packages; Assessment Report EMA/648982/2017; EMEA/H/C/004249/0000; Martins 2021 PGlycoprotein ABCB1 MDR1 Controls Brain Penetration and	0	1
CCCCCCCCC	111-84-2	n-nonane	rat	1	Zahlsen 1992 Inhalation Kinetics of C6 to C10 Aliphatic, Aromatic and	1	1
COC12CCC3(CC1C(C)(O)C(C)(C)C)C4Cc5ccc(O)c6OC2C3(CCN4)c56	78715-23-8	Norbuprenorphine	mouse	0	Brown 2012 P-glycoprotein is a major determinant of norbuprenorphine brain exposure and antinociception; Ohtani 1997 Kinetics of Respiratory Depression in Rats Induced by	1	1
COC12CCC3(CC1C(C)(O)C(C)(C)C)C4Cc5ccc(OC6OC(C(O)C(O)C6O)C(O)=O)c7OC2C3(CCN4)c57	469887-29-4	Norbuprenorphine 3-glucuronide	mouse	0	Brown 2012 P-glycoprotein is a major determinant of norbuprenorphine brain exposure and antinociception	0	0
CNCCCN1c2ccccc2Sc3ccc(Cl)cc13	1225-64-5	Norchlorpromazine	rat	1	Young, R. C.; Mitchell, R. C.; Brown, T. H.; Ganellin, C. R.; Griffiths, R.; Jones, M.; Rana, K. K.; Saunders, D.; Smith, I. R.; Sore, N. E.; Wilks, T. J. J. Med. Chem. 1988, 31, 656.	1	1
Clc1ccc2NC(=O)CN=C(c3ccccc3)c2c1	1088-11-5	Nordiazepam	rat	1	Young, R. C.; Mitchell, R. C.; Brown, T. H.; Ganellin, C. R.; Griffiths, R.; Jones, M.; Rana, K. K.; Saunders, D.; Smith, I. R.; Sore, N. E.; Wilks, T. J. J. Med. Chem. 1988, 31, 656.	1	1
COc1ccc2CNCCC34C=CC(O)CC3Oc1c24	41303-74-6	Norgalantamine	rat	1	vanDamme 2008 Prediction of blood???brain partitioning A model based on ab initio calculated quantum chemical descriptors.pdf	1	1
C1CNC(C1)c2cccnc2	5746-86-1	Nornicotine	rat	1	Rollema 2010 Pre-clinical properties of the a4b2 nicotinic acetylcholine receptor partial agonists varenicline, cytisine and dianicline translate to clinical efficacy for nicotine dependence	1	1
Oc1ccc2CC3NCCC45C(Oc1c24)C(=O)CCC35O	33522-95-1	Noroxymorphone	rat	0	Clin Pharma and Therapeutics - 2006 - Lalovic - Pharmacokinetics and pharmacodynamics of oral oxycodone in healthy human	1	1
COc1ccc(CCNCCCC(C#N)(C(C)C)c2ccc(OC)c(OC)c2)cc1OC	67018-85-3	Norverapamil	rat	1	Young, R. C.; Mitchell, R. C.; Brown, T. H.; Ganellin, C. R.; Griffiths, R.; Jones, M.; Rana, K. K.; Saunders, D.; Smith, I. R.; Sore, N. E.; Wilks, T. J. J. Med. Chem. 1988, 31, 656.	1	1
CC(C)=CCCC(C)(OC1OC(CO)C(O)C(O)C1O)C2CCC3(C)C2C(O)CC4C5(C)CCC(O)C(C)(C)C5C(CC43C)OC6OC(CO)C(O)C(O)C6OC7OCC(O)C(O)C7O	80418-24-2	Notoginsenoside R1	rat	0	Li 2019 Pharmacokinetics, tissue distribution and excretion of saponins after intravenous administration of ShenMai Injection in rats	0	0
COc1cc2CCN(C)C3Cc4ccccc4c(c1OC)c32	475-83-2	Nuciferine	mouse	1	Xu et al., 2015 Tissue distribution model and pharmacokinetics of nuciferine based on UPLC-MS/MS and BP-ANN	1	1
CCCCCCCC	111-65-9	Octane	rat	1	Zahlsen 1992 Inhalation Kinetics of C6 to C10 Aliphatic, Aromatic and	1	1
[H][n]1nc(cc1C(C)O)C(=O)NC(C)C[n]2ccc(n2)c3ccc(C#N)c(Cl)c3	1297538-32-9	ODM-201; 1H-Pyrazole-3-carboxamide, N-[(1S)-2-[3-(3-chloro-4-cyanophenyl)-1H-pyrazol-1-yl]-1-methylethyl]-5-(1-hydroxyethyl)- (ACI)	mouse	0	Moilanen 2015 Discovery of ODM201	0	0
COc1ncc(cc1NS(=O)(=O)c2ccc(F)cc2F)c3ccc4nccc(c5ccnnc5)c4c3	1086062-66-9	Omipalisib; GSK 2126458	mouse	0	Vaidhyanathan 2015 Factors Influencing the Central Nervous System Distribution of a	0	0
CC1CCC2(OC1)OC3CC4C5CC=C6CC(O)CC(OC7OC(C)C(O)C(OC8OCC(O)C(O)C8O)C7OC9OC(C)C(O)C(O)C9O)C6(C)C5CCC4(C)C3C2C	945619-74-9	Ophiopogonin D	rat	0	Li 2019 Pharmacokinetics, tissue distribution and excretion of saponins after intravenous administration of ShenMai Injection in rats	0	0
CC1CCC2(OC1)OC3CC4C5CC=C6CC(CCC6(C)C5CCC4(C)C3C2C)OC7OC(CO)C(O)C(OC8OCC(O)C(O)C8O)C7OC9OC(C)C(O)C(O)C9O	65604-80-0	Ophiopogonin D'	rat	0	Li 2019 Pharmacokinetics, tissue distribution and excretion of saponins after intravenous administration of ShenMai Injection in rats	0	0
CC1(C)CC(=O)N(CCCCN2CCN(CC2)c3ncccn3)C(=O)C1O	678993-23-2	Org 25907	rat	1	Kelder et al. 1999	1	1
Clc1ccc2Oc3ccccc3C4CNCC4c2c1	128915-56-0	Org 30527	rat	1	Kelder 1999	1	1
Cc1cccc2C3CNCCC3(O)c4ccccc4Oc12	129234-06-6	Org 32105	rat	1	Kelder 1999	1	1
CN1CCC2(O)C(C1)c3cccc(C)c3Oc4ccccc42	135928-30-2	Org 4429	rat	1	Kelder 1999	1	1
CN1CC2C(C1)c3cc(Cl)ccc3Oc4ccccc24	85650-56-2	Org 5223	rat	1	Kelder 1999	1	1
FC(F)(F)c1ccc(nc1Cl)N2CCNCC2	210821-63-9	Org12962	rat	1	Kelder et al. 1999	1	1
NC(CC=C)c1ccccc1c2n[o]c3ccccc32	198966-49-3	ORG34167 [1-[2-(1,2-benzoxazol-3-yl)phenyl]but-3-en-1-amine]	rat	1	Kelder et al. 1999	1	1
[H][n]1nc(cc1C(C)=O)C(=O)NC(C)C[n]2ccc(n2)c3ccc(C#N)c(Cl)c3	1297537-33-7	ORM 15341; 1h-Pyrazole-3-Carboxamide, 5-Acetyl-N-((1s)-2-(3-(3-Chloro-4-Cyanophenyl)-1h-Pyrazol-1-Yl)-1-Methylethyl)-	mouse	0	Moilanen 2015 Discovery of ODM201	0	0
CN(C)CC1CCC(CC1)Nc2c(cnc3ccc(nc32)c4cc(Cl)c(O)c(Cl)c4)C(C)=O	1431697-89-0	OTSSP167	mouse	1	Meel 2018 MELK Inhibition in Diffuse Intrinsic Pontine Glioma; Meel 2016 MELK INHIBITION AS A POTENTIAL TREATMENT FOR	1	0
Cc1ccccc1C	95-47-6	o-Xylene	rat	1	Zahlsen 1992 Inhalation Kinetics of C6 to C10 Aliphatic, Aromatic and	1	1
CN1CCC23C4Oc5c(O)ccc(CC1C3(O)CCC4=O)c52	76-41-5	oxymorphone	rat	1	Friden 2009 Structure brain exposure relationships in rat and human using a novel data set of unbound drug concentrations in brain ISF and CSF	1	1
C1CCN(C1)CCOc2ccc3cc2COCC=CCOCc4cccc(c4)C5NC(N=CC=5)=N3	937272-79-2	Pacritinib	mouse	1	Luchman 2014 PACRITINIB A NOVEL JAK STAT INHIBITOR WITH TRANSLATIONAL; NCATS Inxight: Drugs	1	1
CC12CC3(O)OC(O1)C4(COC(=O)c5ccccc5)C3CC24OC6OC(CO)C(O)C(O)C6O	23180-57-6	Paeoniflorin	rat	0	Cheng 2016 Discovery of NR2B-selective antagonists via scaffold hopping and pharmacokinetic profile optimization	0	0
COc1ccc(COc2cc3OC(=O)c4cc(ccc4c3cc2OC)C(C)O)cc1	914913-88-5	Palomid 529	mouse	1	Intl Journal of Cancer - 2013 - Lin - Dual mTORC1 and mTORC2 inhibitor Palomid 529 penetrates the Blood Brain Barrier	1	1
C[n+]1ccc(cc1)c2cc[n+](C)cc2	4685-14-7	Paraquat	rat	0	Naylor 1995 Further evidence that the blood brain	0	1
OCC(O)CONC(=O)c1ccc(F)c(F)c1Nc2ccc(I)cc2F	391210-10-9	PD0325901; N-[(2R)-2,3-Dihydroxypropoxy]-3,4-difluoro-2-(2-fluoro-4-iodoanilino)benzamide	mouse	1	Gooijer 2018 The impact of P-glycoprotein and breast cancer resistance protein on the brain pharmacokinetics and pharmacodynamics of a panel of MEK inhibitors	0	1
CC(C(=O)Nc1cccc(CC(N)C(O)=O)c1)c2ccc(c(F)c2)c3ccccc3	2741906-61-4	PD1_C24H23FN2O3	mouse	0	Montaser 2020 L?Type Amino Acid Transporter 1 Enables the Efficient Brain	0	0
CC(C)Cc1ccc(cc1)C(C)C(=O)Nc2cccc(CC(N)C(O)=O)c2	2741906-63-6	PD3_C22H28N2O3	mouse	0	Montaser 2020 L?Type Amino Acid Transporter 1 Enables the Efficient Brain	0	0
COc1ccc2cc(ccc2c1)C(C)C(=O)Nc3cccc(CC(N)C(O)=O)c3	2741906-64-7	PD4_C23H24N2O4	mouse	0	Montaser 2020 L?Type Amino Acid Transporter 1 Enables the Efficient Brain	0	0
CCCCC(=O)NC1CCN(CC1)c2ncnc3c2nc(c4ccccc4Cl)[n]3c5ccc(Cl)cc5	1450979-71-1	Pentanamide, N-[1-[8-(2-chlorophenyl)-9-(4-chlorophenyl)-9H-purin-6-yl]-4-piperidinyl]- (ACI)	rat	0	Fulp 2013 Peripherally Selective Diphenyl Purine Antagonist of the CB1	0	0
CN1c2ccccc2C(NCCCCC(O)=O)c3ccc(Cl)cc3S1(=O)=O	104732-22-1	Pentanoic acid, 5-[(3-chloro-6,11-dihydro-6-methyl-5,5-dioxidodibenzo[c,f][1,2]thiazepin-11-yl)amino]- (9CI, ACI)	rat	0	Couet 1989 Kinetic profiles of tianeptine and its M~5 metabolit	0	0
OC(=O)C(F)(F)C(F)(F)C(F)(F)C(F)(F)C(F)(F)C(F)(F)C(F)(F)C(F)(F)C(F)(F)F	335-76-2	Perfluorodecanoic acid	rat	0	Ylinen 1990 Tissue Distribution and Elimination of Perfluorodecanoic	0	0
CC(C)S(=O)(=O)NCC1CC(=NO1)c2ccc(N3CCCC3)c(F)c2	1488407-52-8	PF-04701475	mouse	1	Patel 2013 Discovery and Characterization of a Novel Dihydroisoxazole Class of	1	1
CC(C)S(=O)(=O)NCC1CC(=NO1)c2ccc(N3CCC(C3)NC(C)=O)c(F)c2	1776979-29-3	PF-04725379	mouse	0	Patel 2013 Discovery and Characterization of a Novel Dihydroisoxazole Class of	0	0
CN1CC2C(C1)C2CN(Cc3ccc(F)c(Cl)c3)C(=O)c4c[n](C)cn4	1173239-39-8	PF-3463275	rat	1	Feng 2018 Prediction of Human Brain Penetration of P-glycoprotein and Breast Cancer Resistance Protein Substrates Using In Vitro Transporter Studies and Animal Model	1	1
COC(Cc1ccc(OCCc2nc([o]c2C)c3ccccc3)cc1)C(O)=O	No CAS	PF-407288	mouse	0	Zhou 2009 The Effect of Breast Cancer Resistance Protein and	0	0
Cc1nc(c2cn[n](C)c2c3ccc(cn3)C(F)(F)F)c4C(=NC=N[n]14)N5CCC5	No CAS	PF-999; 4-(3-[18F]fluoroazetidin-1-yl)-7- methyl-5-{1-methyl-5-[4-(trifluoromethyl)phenyl]-1H-pyrazol-4-yl}imidazo[5,1-f ][1,2,4]triazine, [18F]PF-05270430	rat	1	Zhang, L.; Villalobos, A.; Beck, E. M.; Bocan, T.; Chappie, T. A.; Chen, L.; Grimwood, S.; Heck, S. D.; Helal, C. J.; Hou, X.; Humphrey, J. M.; Lu, J.; Skaddan, M. B.; McCarthy, T. J.; Verhoest, P. R.; Wager, T. T.; Zasadny, K. J. Med. Chem. 2013, 56, 4568.	1	1
C1CCN(CC1)C2(CCCCC2)c3ccccc3	77-10-1	phencyclidine	rat	1	Young, R. C.; Mitchell, R. C.; Brown, T. H.; Ganellin, C. R.; Griffiths, R.; Jones, M.; Rana, K. K.; Saunders, D.; Smith, I. R.; Sore, N. E.; Wilks, T. J. J. Med. Chem. 1988, 31, 656.	1	1
CC(C)Oc1cc(CCC(C)(C)N2Cc3cccc(F)c3C2)ccc1O	1802632-21-8	Phenol, 4-[3-(4-fluoro-1,3-dihydro-2H-isoindol-2-yl)-3-methylbutyl]-2-(1-methylethoxy)- (ACI)	mouse	1	Rishton 2021 Discovery of Investigational Drug CT1812, an Antagonist of the	1	1
NP(O)(=O)N(CCCl)CCCl	10159-53-2	Phosphoramide mustard	rat	1	Genka1990_Article_BrainAndPlasmaPharmacokinetics	1	1
OCC(O)CNC(=O)c1ccncc1Nc2ccc(I)cc2F	1236699-92-5	Pimasertib	mouse	1	Gooijer 2018 The impact of P-glycoprotein and breast cancer resistance protein on the brain pharmacokinetics and pharmacodynamics of a panel of MEK inhibitors	1	0
COc1cc2ncnc(Nc3ccc(Cl)c(Cl)c3F)c2cc1OC4CCN(CC4)C(=O)C=C	1092364-38-9	Poziotinib	rat	0	Colclough et al., 2021 Preclinical Comparison of the Blood–brain barrier Permeability of Osimertinib with Other EGFR TKIs	0	1
[H][n]1nc(Nc2cc(C)nc(n2)C3CCC(CC3)(OC)C(=O)NC(C)c4ccc(nc4)[n]5cc(F)cn5)cc1C	2097132-94-8	pralsetinib	mouse	0	Wang 2021 ABCB1 and ABCG2, but not CYP3A4 limit oral availability and brain	0	0
CC(=O)C1CCC2C3CCC4=CC(=O)CCC4(C)C3CCC21C	57-83-0	Progesterone	rat	0	van der Berg 2004 Uptake of estradiol or progesterone into the CSF following	0	1
CC=C	115-07-1	propene	rat	1	Eide 1995 Uptake	1	1
CCCOC(=O)c1ccc(N)cc1	94-12-2	Propyl p-aminobenzoate	rat	1	Nakazono 1991 Study on Brain Uptake	1	1
CNC(C)CC1CCCCC1	101-40-6	Propylhexedrine	mouse	1	Iven-Feldbusch1983_Article_PharmacokineticsOfPhenobarbita	1	1
OC(=O)c1ccc(O)c(O)c1	99-50-3	Protocatechuic acid	rat	0	Xu 2007 HPLC method for comparative study on tissue distribution	0	0
OCC1OC(C(O)C(O)C1O)c2c(O)ccc3C(=O)C(=COc32)c4ccc(O)cc4	3681-99-0	Puerarin	mouse	0	Yi 2017 Enhancing both oral bioavailability and brain penetration of puerarin using borneol in combination with preparation technologies	0	0
C1NCC2CN(CC12)c3cncc(OCc4ccccc4)n3	1194687-94-9	Pyrrolo[3,4-c]pyrrole, octahydro-2-[6-(phenylmethoxy)-2-pyrazinyl]-, (3aR,6aS)-rel- (ACI)	rat	1	Scanio 2011 Structure Activity Studies of Diazabicyclo330octaneSubstituted	0	0
COc1ccc(cc1)N2N=C3C(=CNc4cc(OC)ccc43)C2=O	164025-44-9	PZ-II-029	rat	0	Knutson 2018 Design and Synthesis of Novel Deuterated Ligands Functionally	0	1
COc1ccc(cc1)N2CC(C(N)=O)C(=O)c3cc(CN4C(=O)CCC4=O)ccc23	No CAS	QCA	rat	1	Bollinger et al., 2017 Design and Synthesis of mGlu2 NAMs with Improved Potency and CNS Penetration Based on a Truncated Picolinamide Core	1	1
Oc1cc(O)c2C(=O)C(O)=C(Oc2c1)c3ccc(O)c(O)c3	117-39-5	Quercetin	rat	0	deBoer 2005 Tissue Distribution of Quercetin in Rats and Pigs	0	0
CCN(CC)CCCC(C)Nc1c2ccc(Cl)cc2nc3ccc(OC)cc13	83-89-6	Quinacrine	mouse	0	Ahn 2012 Pharmacokinetics of Quinacrine Efflux from Mouse Brain	0	1
NC1(C(OCc2ccc(Cl)c(Cl)c2)C(O)C3C(C31)C(O)=O)C(O)=O	No CAS	rac-(1S,2R,3S,4S,5R,6R)-2-amino-3-((3,4-dichlorobenzyl)oxy)-4-hydroxybicyclo[3.1.0]hexane-2,6-dicarboxylic acid	mouse	0	Dressmann 2016 Novel bicyclo[3.1.0]hexane analogs as antagonists of metabotropic glutamate 2/3 receptors for the treatment of depression	0	0
CC1(CCOC(N)=N1)c2cc(NC(=O)c3ccc(cn3)C#N)ccc2F	No CAS	rac-(R)-N-(3-(2-amino-4-methyl-5,6-dihydro-4H-1,3-oxazin-4-yl)-4-fluorophenyl)-5-isocyanopicolinamide	rat	1	Fuchino 2018 Rational Design of Novel 1,3-Oxazine Based ?-Secretase (BACE1) Inhibitors Incorporation of a Double Bond To Reduce P-gp Efflux Leading to Robust A? Reduction in the Brain	1	1
CC1(C=C(CF)OC(N)=N1)c2cc(NC(=O)c3ccc(cn3)C#N)ccc2F	No CAS	rac-(R)-N-(3-(2-amino-6-(fluoromethyl)-4-methyl-4H-1,3-oxazin-4-yl)-4-fluorophenyl)-5-isocyanopicolinamide	rat	1	Fuchino 2018 Rational Design of Novel 1,3-Oxazine Based ?-Secretase (BACE1) Inhibitors Incorporation of a Double Bond To Reduce P-gp Efflux Leading to Robust A? Reduction in the Brain	1	1
COCC1OC(N)=NC(C)(C=1)c2cc(NC(=O)c3ccc(cn3)C#N)ccc2F	No CAS	rac-(R)-N-(3-(2-amino-6-(methoxymethyl)-4-methyl-4H-1,3-oxazin-4-yl)-4-fluorophenyl)-5-isocyanopicolinamide	rat	1	Fuchino 2018 Rational Design of Novel 1,3-Oxazine Based ?-Secretase (BACE1) Inhibitors Incorporation of a Double Bond To Reduce P-gp Efflux Leading to Robust A? Reduction in the Brain	1	1
CCN1CCCC1CNC(=O)c2c(O)c(Cl)cc(Cl)c2OC	84225-95-6	Raclopride	rat	1	Liu 2016 Prediction of BB unbound concentration ratios in CNS drug discovery employing in silico and in vitro model systems	1	1
CCC(=O)OC1C(CC2C3CCC4CC(OC(C)=O)C(CC4(C)C3CCC21C)N5CCCCC5)[N+]6(CCCCC6)CC=C	156137-99-4	Raplon	rat	0	Young, R. C.; Mitchell, R. C.; Brown, T. H.; Ganellin, C. R.; Griffiths, R.; Jones, M.; Rana, K. K.; Saunders, D.; Smith, I. R.; Sore, N. E.; Wilks, T. J. J. Med. Chem. 1988, 31, 656.	0	0
CC1CNC(=O)c2cn[n]3C=CC(NC(C)c4cc(F)ccc4O1)=Nc23	1802220-02-5	Repotrectinib	mouse	1	Li 2021 ABCB1 and ABCG2 Control Brain Accumulation and Intestinal	1	1
Oc1ccc(cc1)C=Cc2cc(O)cc(O)c2	501-36-0	Resveratrol	rat	0	Shu 2015 Diffusion Efficiency and Bioavailability of Resveratrol	0	1
COc1cc(OC)c(C=CS(=O)(=O)Cc2ccc(OC)c(NCC(O)=O)c2)c(OC)c1	592542-59-1	Rigosertib;ON 01910	mouse	0	Nuthalapati 2011 Application of a liquid chromatography tandem mass spectrometry LC_MS_MS method to the pharmacokinetics of ON01910 in brain tumor bearing mice	0	0
Cc1c(n[n](c2ccc(Cl)cc2Cl)c1c3ccc(Cl)cc3)C(=O)NN4CCCCC4	168273-06-1	Rimonabant	mouse	1	Chang et al., 2013 Discovery of 1-(2,4-Dichlorophenyl)-N-(piperidin-1-yl)-4-((pyrrolidine-1-sulfonamido)methyl)-5-(5-((4-(trifluoromethyl)phenyl)ethynyl)thiophene-2-yl)-1H-pyrazole-3-carboxamide as a Novel Peripherally Restricted Cannabinoid-1 Receptor Antagonist with Significant Weight-Loss Efficacy in Diet-Induced Obese Mice	1	0
CC(C)(C)S(=O)(=O)c1cc2c(Nc3ccc4[s]cnc4c3)ncnc2cc1OCCO	No CAS	RIP2 kinase inhibitor 1	rat	0	Haile 2019 Discovery of a First-in-Class Receptor Interacting Protein 2 (RIP2)	0	0
CC1N=C2SC=CN2C(=O)C=1CCN3CCC(CC3)=C(c4ccc(F)cc4)c5ccc(F)cc5	87051-43-2	Ritanserin	rat	1	Zhang et al., 2016 Integrating in silico and in vitro approaches to predict drug accessibility to the central nervous system; vanDamme et al., 2008 Prediction of blood–brain partitioning A model based on ab initio calculated quantum chemical descriptors	1	1
CN1Cc2c(nc[n]2c3cc[s]c3C1=O)C(=O)OC(C)(C)C	99632-94-7	Ro 19-4604	rat	1	Mandema J.W., Kuck M.T., Danhof M., Br. J. Pharmacol. 105 (1992) 164.	1	1
CCC(CC)OC1C=C(CC(N)C1NC(C)=O)C(O)=O	187227-45-8	Ro 64-0802; Oseltamivir acid	mouse	0	Ose 2007 P-glycoprotein Restricts the Penetration of Oseltamivir Across; Freichel 2009 Oseltamivir_is_Devoid_of_Specific_Behavioral_and_O	0	0
COc1ccc(cc1OC)S(=O)(=O)Nc2nc(c[s]2)c3cccc(c3)N(=O)=O	199666-03-0	Ro-61-8048	mouse	0	Kimura 2021 N -(6-phenylpyridazin-3-yl)benzenesulfonamides as highly potent, brain-permeable, and orally active kynurenine monooxygenase inhibitors	0	0
Cc1ccc(cc1)S(=O)(=O)Nc2ccc(nn2)c3ccccc3N4CCCC4	No CAS	Ro-61-8048Analog11	mouse	1	Kimura 2021 N -(6-phenylpyridazin-3-yl)benzenesulfonamides as highly potent, brain-permeable, and orally active kynurenine monooxygenase inhibitors	0	0
Cc1ccc(cc1)S(=O)(=O)Nc2ccc(nn2)c3ccccc3N4CCCCC4	No CAS	Ro-61-8048Analog12	mouse	1	Kimura 2021 N -(6-phenylpyridazin-3-yl)benzenesulfonamides as highly potent, brain-permeable, and orally active kynurenine monooxygenase inhibitors	0	0
Cc1ccc(cc1)S(=O)(=O)Nc2ccc(nn2)c3ccccc3N4CCOCC4	No CAS	Ro-61-8048Analog13	mouse	0	Kimura 2021 N -(6-phenylpyridazin-3-yl)benzenesulfonamides as highly potent, brain-permeable, and orally active kynurenine monooxygenase inhibitors	0	0
COc1ccccc1c2ccc(NS(=O)(=O)c3ccc(C)cc3)nn2	No CAS	Ro-61-8048Analog19	mouse	0	Kimura 2021 N -(6-phenylpyridazin-3-yl)benzenesulfonamides as highly potent, brain-permeable, and orally active kynurenine monooxygenase inhibitors	0	0
COc1cc(ccc1Nc2ncc(c(Nc3cccc(NC(=O)C=C)c3)n2)C(F)(F)F)N4CCN(CC4)C(C)=O	1374640-70-6	Rociletinib	mouse	0	Ballard 2016 Preclinical Comparison of Osimertinib with other EGF in EGFR mutant NSCLC brain metastases models and early evidence of clinical brain models	0	1
OC(=O)C(Cc1ccc(O)c(O)c1)OC(=O)C=Cc2ccc(O)c(O)c2	20283-92-5	Rosmarinic acid	rat	0	Li 2007 Pharmacokinetics_Tissue_Distribution_Metabolism_an	0	0
COCc1ccc(cc1)c2ccc(cc2)N(CC(N)C(C)OC)C(=O)C3CC3c4ccccn4	No CAS	RTI-13951-33	rat	1	Jin 2018 Discovery of a Potent, Selective, and Brain-Penetrant Small	1	1
Clc1ccc(c(Cl)c1)C(Cl)=C[n]2cncn2	117857-45-1	Sabeluzole	rat	1	vanDamme 2008 Prediction of blood???brain partitioning A model based on ab initio calculated quantum chemical descriptors.pdf	0	1
OC(=O)c1ccccc1O	69-72-7	salicylic acid	rat	0	Gonzalez 1975 Nonlinear Tissue Disposition Salicylic Acid in Rat Brain; Montaser 2020 L?Type Amino Acid Transporter 1 Enables the Efficient Brain	0	0
OC(=O)CNC(=O)c1ccccc1O	487-54-7	Salicylurate	rat	1	Young, R. C.; Mitchell, R. C.; Brown, T. H.; Ganellin, C. R.; Griffiths, R.; Jones, M.; Rana, K. K.; Saunders, D.; Smith, I. R.; Sore, N. E.; Wilks, T. J. J. Med. Chem. 1988, 31, 656.	0	0
OC(=O)C(Cc1ccc(O)c(O)c1)OC(=O)C=Cc2ccc(O)c(O)c2C=Cc3ccc(O)c(O)c3	96574-01-5	Salvianolic acid A	rat	0	Xu 2007 HPLC method for comparative study on tissue distribution	0	0
COC(=O)C1CC(OC(C)=O)C(=O)C2C1(C)CCC3C(=O)OC(CC32C)c4cc[o]c4	83729-01-5	Salvinorin A	rat	0	Teksin 2009 Evaluation of the transport, in vitro metabolism and pharmacokinetics	0	0
CC(C)(C)CC1NC(C(c2cccc(Cl)c2F)C13C(=O)Nc4cc(Cl)ccc43)C(=O)NC5CCC(O)CC5	1303607-60-4	SAR 405838	mouse	0	Kim 2019 Brain Distributional Kinetics of a Novel MDM2 Inhibitor SAR405838	1	0
CCC(NC(=O)c1c(OCC(O)=O)c(nc2ccccc21)c3ccccc3)c4ccccc4	224961-34-6	SB 235375	rat	0	Hay 2002 Nonpeptide Tachykinin Receptor Antagonists III SB 235375 a	0	0
Cc1nc2ccc(NC(=O)Nc3ccnc4cccnc34)cc2[o]1	249889-64-3	SB 334867	rat	1	Morairty 2012 Dual Hypocretin Receptor Antagonism Is More Effective	0	1
CN(C)c1ccc(NC(=O)Nc2cc(C)nc3c(F)cc(F)cc23)cc1	288150-92-5	SB 408124	rat	0	Morairty 2012 Dual Hypocretin Receptor Antagonism Is More Effective	1	1
[O-][n+]1cccc(c1)c2nc3c(Cl)cccc3cc2C(Nc4ncnc5cccnc45)C(F)(F)F	1362850-20-1	Seletalisib	rat	0	FDA approval packages; Nicolas 2020 Role of P-glycoprotein in the brain disposition of seletalisib	0	0
CCC(CO)Nc1nc(NCc2ccccc2)c3nc[n](C(C)C)c3n1	186692-46-6	Seliciclib	mouse	1	Erdo et al., 2017 Abcb1a (P-glycoprotein) limits brain exposure of the anticancer drug candidate seliciclib in vivo in adult mice	0	0
CC1CCc2ncc(F)cc2C3CCCN3C4C=C[n]5ncc(C(=O)N1)c5N=4	2097002-61-2	Selitrectinib	mouse	0	Li 2021 ABCB1 and ABCG2 Restrict Brain and Testis Accumulation	0	0
COc1ccc(CN2C3CC2CN(C3)c4ccc(cn4)C5=CC(OCC(C)(C)O)=C[n]6ncc(C#N)c56)cn1	2152628-33-4	Selpercatinib	mouse	0	Wang 2021 P Glycoprotein ABCB1MDR1 and BCRP ABCG2 Limit	0	0
C[n]1cnc2c(F)c(Nc3ccc(Br)cc3Cl)c(cc21)C(=O)NOCCO	606143-52-6	Selumetinib	mouse	0	Gooijer 2018 The impact of P-glycoprotein and breast cancer resistance protein on the brain pharmacokinetics and pharmacodynamics of a panel of MEK inhibitors	1	1
[H][n]1cc(CCN)c2cc(O)ccc21	50-67-9	Serotonin	mouse	0	El Merahbi 2015 The roles of peripheral serotonin in metabolic homeostasis	0	0
CN(C)Cc1ccc(CSCCNC2NC(=O)C(Cc3ccc4ccccc4c3)=CN=2)[o]1	145459-26-3	SKF-93619 (Y-G4); 2-[[2-[[[5-[(Dimethylamino)methyl]-2-furanyl]methyl]thio]ethyl]amino]-5-(2-naphthalenylmethyl)-4(3H)-pyrimidinone	rat	0	Young 1988 J Med Chem - also reported in Kelder 1999	0	0
CC(C)c1cc(C[n]2ccc3c(NC(=O)CC(O)=O)ccc(C)c32)ccc1O	1000603-16-6	SKL 13784	rat	0	Takahashi 2014 In Vivo Evaluation of 1-Benzyl-4-aminoindole-Based Thyroid Hormone	0	0
CC(C)c1cc(C[n]2c(C)cc3c(NC(=O)CC(O)=O)cccc32)ccc1O	1000603-09-7	SKL-12846	rat	0	Takahashi 2014 In Vivo Evaluation of 1-Benzyl-4-aminoindole-Based Thyroid Hormone	0	0
CSC(N)=N	2986-19-8	S-methyl-isothiourea	rat	1	Muehlbacher 2011 Qualititative prediction of BBB permeability on a large and refined dataset	1	1
CNC(=O)COc1cc(C)c(Cc2ccc(O)c(c2)C(C)C)c(C)c1	2128258-47-7	Sob-AM2; 2-[4-[[4-Hydroxy-3-(1-methylethyl)phenyl]methyl]-3,5-dimethylphenoxy]-N-methylacetamide	mouse	1	Meinig 2017 Targeting Fatty-Acid Amide Hydrolase with Prodrugs for CNS-Selective Therapy	1	0
CC(C)c1cc(Cc2c(C)cc(OCC(O)=O)cc2C)ccc1O	211110-63-3	sobetirome	mouse	0	Ferrara, S. J., Meinig, J. M., Placzek, A. T., Banerji, T., McTigue, P., Hartley, M. D., Sanford-Crane, H. S., Banerji, T., Bourdette, D., and Scanlan, T. S. (2017) Ester-to-amide rearrangement of ethanolaminederived prodrugs of sobetirome with increased blood-brain barrier	0	0
CC(C)c1nccc(C)c1N2C(=O)N=C(N3CCN(CC3C)C(=O)C=C)c4cc(F)c(nc24)c5c(O)cccc5F	2296729-00-3	Sotorasib	mouse	0	FDA approval packages; Retmana 2021 Quantification of KRAS inhibitor sotorasib in mouse plasma and tissue homogenates using liquid chromatography-tandem mass spectrometry	0	0
Fc1ccc(cc1)C(=O)CCCN2CCC3(CC2)N(CNC3=O)c4ccccc4	749-02-0	Spiperone	rat	1	Liu 2016 Prediction of BB unbound concentration ratios in CNS drug discovery employing in silico and in vitro model systems	1	1
CC1=Cc2ncc[n]2C=C1c3nc(NCC(c4ccccc4)c5ccncc5)c6ccccc6n3	1940118-04-6	SRI-31142	rat	0	Moerke 2018 Interactions between Cocaine and the Putative Allosteric	1	0
OCC1OC(OC2(CO)OC(CO)C(O)C2O)C(O)C(O)C1O	57-50-1	Sucrose	rat	0	Garberg 2005 In vitro models for BBB	0	0
CN1CCCCC1CCN2c3ccccc3Sc4ccc(cc24)S(C)(=O)=O	14759-06-9	sulforidazine	rat	1	Young, R. C.; Mitchell, R. C.; Brown, T. H.; Ganellin, C. R.; Griffiths, R.; Jones, M.; Rana, K. K.; Saunders, D.; Smith, I. R.; Sore, N. E.; Wilks, T. J. J. Med. Chem. 1988, 31, 656.	1	1
OC(=O)c1cc(ccc1O)N=Nc2ccc(cc2)S(=O)(=O)Nc3ccccn3	599-79-1	sulphasalazine	rat	0	Friden 2009 Structure brain exposure relationships in rat and human using a novel data set of unbound drug concentrations in brain ISF and CSF	0	0
CC(Cc1ccccc1)[n+]2cc([N-]C(=O)Nc3ccccc3)[o]n2	34262-84-5	Sydnocarb	rat	1	Gruner 2011 Characterization_of_Pharmacological_and_Wake-Promo	1	1
COc1cc(cc(OC)c1O)C(O)=O	530-57-4	Syringic acid	mouse	0	Sun 2018 An Efficient HPLC Method for Determination of Syringic Acid Liposome	0	0
COC(=O)N1CCCC(NS(C)(=O)=O)C1COC2CCC(CC2)c3ccccc3	2114324-48-8	TAK 925	mouse	1	Fujimoto 2022 Discovery of TAK-925 as a Potent, Selective, and Brain-Penetrant	1	1
CCC(NC(=O)c1c(O)c(nc2ccccc21)c3ccccc3)c4ccccc4	174636-32-9	Talnetant	rat	1	JPharmacolExpTher-1997-Sarau-1303-11; NCATS Inxight: Drugs	1	0
CNCCCC1(SC(C)(C)c2ccccc21)c3ccccc3	21489-20-3	Talsupram (LU 5-003)	rat	1	Overo, K.F., 1970 Jorgensen, A. and Hansen, V., Acta. Phar.	1	1
CC(C)(C)OC(=O)CCCc1ccc(cc1)N(CCCl)CCCl	119054-09-0	t-Butyl chlorambucil	rat	1	Greig 1990 Pharmacokinetics of chlorambucil-tertiary butyl ester	0	1
CC(C)(C)c1ccccc1	98-06-6	t-Butylbenzene	rat	1	Zahlsen 1992 Inhalation Kinetics of C6 to C10 Aliphatic, Aromatic and	1	1
CC(C)(C)C1CCCCC1	3178-22-1	t-butylcyclohexane	rat	1	Zahlsen 1992 Inhalation Kinetics of C6 to C10 Aliphatic, Aromatic and	1	1
C[n]1nnc(n1)c2ccc(cn2)c3ccc(cc3F)N4CC(COP(O)(O)=O)OC4=O	856867-39-5	Tedizolid phosphate	rat	1	US FDA approval packages; Pharmacology Review 205435/S-000 Part 02; CSF/plasma: 2.16 in Gu 2019 Comparativepharmacokineticsoftedizolidinratplasmaandcerebrospinal	1	0
Cc1ccc(CC2=CN=C(NCCCCc3ncc(Br)cc3C)NC2=O)cn1	86181-42-2	Temelastine (SKF93944)	rat	0	Kelder 1999 Polar molecular surface	0	0
COc1cc2c(Nc3ccc(Cl)c(Cl)c3F)ncnc2cc1OCC4CC5CN(C)CC5C4	781613-23-8	Tesevatinib	rat	1	Colclough et al., 2021 Preclinical Comparison of the Blood–brain barrier Permeability of Osimertinib with Other EGFR TKIs	1	1
COc1cc2CCN3Cc4c(CC3c2cc1OC)ccc(OC)c4OC	2934-97-6	Tetrahydropalmatine	rat	1	Biopharm Drug Disp - 2006 - Hong - Brain pharmacokinetics and tissue distribution of tetrahydropalmatine enantiomers in	1	1
CCc1nnc(NS(=O)(=O)c2ccc(NC(=S)NC(=O)C=Cc3ccc(F)cc3)cc2)[s]1	1164464-14-5	TG6-129	mouse	0	Ganesh 2013 Discovery and Characterization of Carbamothioylacrylamides As EP2	0	0
[H][n]1cnc2C(=O)N(C)C(=O)N(C)c21	58-55-9	Theophyline	rat	1	Wilkinson 1993 Accumulation of theophylline, theobromine and paraxanthine in the fetal rat brain following a single oral dose of caffeine	1	1
CCNC1SC2OC(CO)C(O)C(O)C2N=1	1009816-48-1	Thiamet G	mouse	0	Hastings 2017 Inhibition of O-GlcNAcase leads to	0	1
CC1CC2CC(=O)CCC=2C3CCC4(C)C(CCC4(O)C#C)C13	5630-53-5	tibolone	rat	1	Kelder 1999 Polar molecular surface	1	1
COC1CNCCC1NC(=O)c2cc(Cl)c(N)cc2OC	202590-69-0	Ticalopride	rat	1	vanDamme 2008 Prediction of blood???brain partitioning A model based on ab initio calculated quantum chemical descriptors.pdf	1	1
CNC(NC#N)=NCCSCc1c[s]c(NC(N)=N)n1	69014-14-8	Tiotidine	rat	1	Young 1988 Development of a new physicochemical model for brain penetration and its application to the design of centrally acting H2 receptor histamine antagonists	1	1
Cc1ccccc1	108-88-3	Toluene	rat	1	Zahlsen 1992 Inhalation Kinetics of C6 to C10 Aliphatic, Aromatic and	1	1
CC1CN(CC1C2NC(=O)c3cnc(C4CCOCC4)[n]3C=2)Cc5ncccn5	2062661-53-2	Tovinontrine	rat	0	McArthur 2016 A Novel, Highly Potent and Selective PDE9 Inhibitor for the Treatment of Sickle Cell Disease	1	0
NC(Cc1ccc(O)cc1)C(O)=O	60-18-4	Tyrosine	rat	1	CHIRIGOS Uptake J. Biol. Chem.-1960-Chirigos-2075-9	0	0
Clc1ccc(Cl)c(c1)N=C2NCCN2	59465-39-3	TZ-11; Benzenamine, 2,5-dichloro-N-2-imidazolidinylidene-, monohydrochloride	rat	1	Timmermans, P.B.M.W.M., Brands, A. and Van Zwieten,	1	1
Cc1cc(Cl)ccc1NC2NCCN=2	4201-26-7	TZ-12; N-(4-chloro-2-methylphenyl)-4,5-dihydro-1H-imidazol-2-amine	rat	1	Timmermans, P.B.M.W.M., Brands, A. and Van Zwieten,	1	1
Cc1ccc(NC2NCCN=2)c(Cl)c1	4201-22-3	TZ-13; N-(2-chloro-4-methylphenyl)-4,5-dihydro-1H-imidazol-2-amine	rat	1	Timmermans, P.B.M.W.M., Brands, A. and Van Zwieten,	1	1
Cc1ccc(NC2NCCN=2)c(C)c1	4794-83-6	TZ-14; N-(2,4-dimethylphenyl)-4,5-dihydro-1H-imidazol-2-amine	rat	0	Timmermans, P.B.M.W.M., Brands, A. and Van Zwieten,	1	1
C1CNC(N1)=Nc2ccccc2	138474-57-4	TZ-15; N-2-imidazolidinylidene-Benzenamine	rat	0	Timmermans, P.B.M.W.M., Brands, A. and Van Zwieten,	1	1
Cc1ccccc1NC2NCCN=2	36318-56-6	TZ-17; 2-(2-Methylanilino)-2-imidazoline	rat	0	Timmermans, P.B.M.W.M., Brands, A. and Van Zwieten,	1	1
Clc1cc(Cl)c(NC2NCCN=2)c(Cl)c1	21571-08-4	TZ-18; Chloroclonidine	rat	1	Timmermans, P.B.M.W.M., Brands, A. and Van Zwieten,	1	1
Brc1cc(Br)c(NC2NCCN=2)c(Br)c1	38941-33-2	TZ-19; 4,5-Dihydro-N-(2,4,6-tribromophenyl)-1H-imidazol-2-amine	rat	1	Timmermans, P.B.M.W.M., Brands, A. and Van Zwieten,	1	1
Brc1cccc(Br)c1NC2NCCN=2	4205-93-0	TZ-2; N-(2,6-dibromophenyl)-4,5-dihydro-1H-imidazol-2-amine	rat	1	Timmermans, P.B.M.W.M., Brands, A. and Van Zwieten,	1	1
Clc1cc(Br)cc(Cl)c1NC2NCCN=2	40065-09-6	TZ-21; 2-(4-Bromo-2,6-dichloroanilino)-2-imidazoline	rat	1	Timmermans, P.B.M.W.M., 1977 Brands, A. and Van Zwieten, Lipophilicity and Brain Disposition of Clonidine and Structurally Related Imidazolidines	1	1
Fc1cccc(F)c1N=C2NCCN2	59465-54-2	TZ-3; Benzenamine, 2,6-difluoro-N-2-imidazolidinylidene-, monohydrochloride	rat	1	Timmermans, P.B.M.W.M., Brands, A. and Van Zwieten,	1	1
Cc1cnccc1CN2CC(CC2=O)c3cc(F)c(F)c(F)c3	2242957-52-2	UCB-J	rat	1	Nabulsi 2016 Synthesis and Preclinical Evaluation of 11C-UCB-J as a PET	1	1
CS(=O)(=O)N(CCO)c1c(Cl)c(Cl)cc2NC(=O)C(=O)Nc21	178908-09-3	UK 240455	rat	0	Webster 2003 Pharmacokinetics and disposition of a novel	0	0
CC1SC2N1c3cc(N4CCNCC4)c(F)cc3C(=O)C=2C(O)=O	112984-60-8	ulifloxacin	mouse	1	Yagi 2003 Involvement of Multiple Transport Systems in the Disposition of an Active Metabolite of a Prodrug?­type New Quinolone Antibiotic, Prulifloxacin	1	1
NC(=O)c1cccc(c1)c2cc(OC(=O)NC3CCCCC3)ccc2O	1357160-72-5	URB 937	mouse	0	Monero Sanz 2014 Structural determinants of peripheral O-arylcarbamate FAAH	1	1
CC(C)(C)NC(=O)Nc1cc(ccc1c2cc(Oc3cccc4NC(=O)C(N)=Nc43)ncn2)C(F)(F)F	1022085-50-2	Urea, N-[2-[6-[(3-amino-1,2-dihydro-2-oxo-5-quinoxalinyl)oxy]-4-pyrimidinyl]-5-(trifluoromethyl)phenyl]-N?-(1,1-dimethylethyl)- (ACI)	rat	0	Tamayo 2008 Design and Synthesis of Peripherally Restricted Transient Receptor Potential Vanilloid 1	0	0
[H][n]1nc(Nc2ccc3c(ccnc3C(F)(F)F)c2)c4cccnc41	1976050-09-5	Valiglurax	rat	1	Panarese 2019 Discovery of VU2957 Valiglurax An mGlu4 Positive Allosteric	1	1
CCC(C)C(CC)C(N)=O	4171-13-5	Valnoctamide	rat	1	Blotnik 1996 DISPOSITION OF VALPROMIDE, VALPROIC ACID, AND VALNOCTAMIDE IN THE BRAIN,	1	1
CCCC(CCC)C(N)=O	2430-27-5	Valpromide	rat	1	Blotnik 1996 DISPOSITION OF VALPROMIDE, VALPROIC ACID, AND VALNOCTAMIDE IN THE BRAIN,	1	1
COC(=O)Nc1c(N)nc(nc1N)c2n[n](Cc3ccccc3F)c4ncc(F)cc24	1350653-20-1	Vericiguat	rat	0	FDA approval packages; Nelissen 2021 Soluble Guanylate Cyclase Stimulator Vericiguat Enhances	0	0
COc1ccc(cc1)N(C)c2nc(C)nc3ccccc32	827031-83-4	Verubulin	mouse	1	Sirisoma et al., 2010 Discovery of N-methyl-4-(4-methoxyanilino)quinazolines as potent apoptosis inducers. Structure–activity relationship of the quinazoline ring	1	1
COc1ccc(CNC(=O)c2[s]c3nc(C)cc(C)c3c2N)cc1	409351-28-6	VU 0152100	rat	1	Brady 2008 Centrally Active Allosteric Potentiators of the M4 Muscarinic	1	1
CC1CN(CC(C)O1)Cc2ccc3N(CC(C(N)=O)C(=O)c3c2)c4ccc(F)cc4	No CAS	VU6001192	rat	1	Bollinger et al., 2017 Design and Synthesis of mGlu2 NAMs with Improved Potency and CNS Penetration Based on a Truncated Picolinamide Core	1	1
C[n]1ccc(COc2cnc(cc2c3ccc(F)cc3)C(N)=O)n1	2009052-76-8	VU6001966; 4-(4-Fluorophenyl)-5-[(1-methyl-1H-pyrazol-3-yl)methoxy]-2-pyridinecarboxamide	rat	1	Bollinger 2017 Design and Synthesis of mGlu2 NAMs with Improved Potency and CNS Penetration Based on a Truncated Picolinamide Core	1	1
Cc1ccc(OC2CCN(CC2)c3ncnc4ccc(F)cc43)cn1	No CAS	VU6002703	rat	1	Bewley et al., 2017 Discovery of a novel, CNS penetrant M4 PAM chemotype based on a 6-fluoro-4-(piperidin-1-yl)quinoline-3-carbonitrile core	1	1
C[n]1cc(cn1)c2ccc(Cc3cc(nc4c3cc[n]4C)C(=O)NC5CCOCC5)cn2	2220141-46-6	VU60074771-Methyl-4-[[6-(1-methyl-1H-pyrazol-4-yl)-3-pyridinyl]methyl]-N-(tetrahydro-2H-pyran-4-yl)-1H-pyrrolo[2,3-b]pyridine-6-carboxamide	rat	1	Engers 2018 VU6007477, a Novel M1 PAM Based on a Pyrrolo[2,3?b]pyridine Carboxamide Core Devoid of Cholinergic Adverse Events	0	0
NS(=O)(=O)c1ccc(NC(=O)C2CCN(CC2)c3c(cnc4ccc(F)cc43)C#N)cc1	No CAS	VU6008848;1-(3-cyano-6-fluoroquinolin-4-yl)-N-(4-sulfamoylphenyl)piperidine-4-carboxamide	rat	1	Bewley et al., 2017 Discovery of a novel, CNS penetrant M4 PAM chemotype based on a 6-fluoro-4-(piperidin-1-yl)quinoline-3-carbonitrile core	0	0
COc1ccc2CN(CCc2c1)C(=O)C3CCN(CC3)c4c(cnc5ccc(F)cc54)C#N	No CAS	VU6009289; 6-fluoro-4-[4-(6-methoxy-3,4-dihydro-1H-isoquinoline-2-carbonyl)piperidin-1-yl]quinoline-3-carbonitrile	rat	1	Bewley et al., 2017 Discovery of a novel, CNS penetrant M4 PAM chemotype based on a 6-fluoro-4-(piperidin-1-yl)quinoline-3-carbonitrile core	1	1
CC(COC1C=CN(C(=O)C=1)c2ccc(F)cc2)Oc3ccccc3	2126784-39-0	VU6010576;2(1H)-Pyridinone, 1-(4-fluorophenyl)-4-[(2S)-2-phenoxypropoxy]-	rat	1	Engers 2017 Design and Synthesis of N-Aryl Phenoxyethoxy Pyridinones as Highly Selective and CNS Penetrant mGlu3 NAMs	1	1
Fc1ccc(cc1)c2c3cccc(c3n[n]2Cc4ccc(F)cc4Cl)C(F)(F)F	875787-07-8	WAY 252623	rat	1	Hu 2010 Quinoline-3-carboxamide containing sulfones as liver X receptor LXR agonists	1	1
COc1ccccc1N2CCN(CC2)CCN(C(=O)C3CCCCC3)c4ccccn4	162760-96-5	Way-100635;N-[2-[4-(2-Methoxyphenyl)-1-piperazinyl]ethyl]-N-2-pyridinylcyclohexanecarboxamide	rat	1	Liu 2016 Prediction of BB unbound concentration ratios in CNS drug discovery employing in silico and in vitro model systems	1	1
COCC1OC(=O)c2c[o]c3C(=O)C4C5CCC(=O)C5(C)CC(OC(C)=O)C=4C1(C)c23	19545-26-7	Wortmannin	mouse	0	Ng et al., 2001 Wortmannin Inhibits PKB/Akt Phosphorylation and Promotes Gemcitabine Antitumor Activity in Orthotopic Human Pancreatic Cancer Xenografts in Immunodeficient Mice	0	0
Fc1ccc(OCC2CNCCO2)c3CCCc13	161178-10-5	YM992;Lubazodone hydrochloride	rat	1	Mano et al., 2002 Investigation of the high partition of YM992, a novel antidepressant, in rat brain—in vitro and in vivo evidence for the high binding in brain and the high permeability at the BBB	1	1
CCC(Nc1ncnc2c1nc[n]2C3OC(CO)C(O)C3O)c4ccccc4	No CAS	YZG-331;(2RS,3SR,4RS,5S)-2-(hydroxymethyl)-5-(6-((1-phenylpropyl)amino)-9H-purin-9-yl)tetrahydrofuran-3,4-diol	rat	0	Liu 2016 Effects of P-glycoprotein on the intestine and blood-brain barrier transport of YZG-331, a promising sedative-hypnotic compound	0	0
FC(F)c1nc2ccccc2[n]1c3nc(nc(n3)N4CCOCC4)N5CCOCC5	475110-96-4	ZSTK-474; 2-(2-Difluoromethylbenzimidazol-1-yl)-4,6-bis(morpholino)-1,3,5-triazine	mousse	1	Lin et al., 2017 PI3K–mTOR Pathway Inhibition Exhibits Efficacy Against High-grade Glioma in Clinically Relevant Mouse Models	1	1

## Sheet: Table S2
	Table S2. BBB External validation set
	Structure	SMILES	CAS	Name	Ref.	Activity score	CU prediction	LS prediction*
	120443-30-3	NC1Nc2c(nc[n]2C3CC(CO)C=C3)C(=O)N=1	120443-30-3	(-)-Carbovir	Daluge 1997 1592U89, a Novel Carbocyclic Nucleoside Analog with Potent	0	0	1
	989-51-5	Oc1cc(O)c2CC(OC(=O)c3cc(O)c(O)c(O)c3)C(Oc2c1)c4cc(O)c(O)c(O)c4	989-51-5	(-)-Epigallocatechin 3-gallate	NAKAGAWA 1997 Absorption	0	0	0
	852612-00-1	CCc1cc2cc(ccc2nc1C)C(=O)C3CCC(CC3)OC	852612-00-1	(3-Ethyl-2-methyl-6-quinolinyl)(4-methoxycyclohexyl)methanone	vanDamme 2008 Prediction of blood???brain partitioning A model based on ab initio calculated quantum chemical descriptors.pdf	1	1	ood
	1417409-30-3	CC1=Nc2ccc(cc2[n]3c1nnc3c4ccccc4Cl)C(=O)NCCN5CCOCC5	1417409-30-3	[1,2,4]Triazolo[4,3-a]quinoxaline-8-carboxamide, 1-(2-chlorophenyl)-4-methyl-N-[2-(4-morpholinyl)ethyl]- (ACI)	Andres 2013 Discovery_of_a_new_series_of_1_2_4_triaz	0	0	0
	1883536-80-8	[H][n]1c(NCCCNCc2cc(Cl)cc(Cl)c2)nc3ncccc31	1883536-80-8	1,3-Propanediamine, N1-[(3,5-dichlorophenyl)methyl]-N3-3H-imidazo[4,5-b]pyridin-2-yl- (ACI)	zhang 2016 5?Fluoroimidazo[4,5?b]pyridine Is a Privileged Fragment That	0	eqv	1
	1256918-39-4	CC(C)(O)c1c[n](c2ccc(cc2F)c3cc(F)c(CO)c(c3)S(C)(=O)=O)c(n1)C(C)(C)c4c(Cl)cccc4Cl	1256918-39-4	1H-Imidazole-4-methanol, 2-[1-(2,6-dichlorophenyl)-1-methylethyl]-1-[3,3?-difluoro-4?-(hydroxymethyl)-5?-(methylsulfonyl)[1,1?-biphenyl]-4-yl]-?,?-dimethyl- (ACI)	Kick 2016 Discovery of Highly Potent Liver X Receptor ? Agonists	0	0	0
	866823-96-3	Cc1c(C)c2C(=O)C(Cc2cc1OCc3cccc(c3)c4cccc(c4)C(=O)NS(C)(=O)=O)C5CCCC5	866823-96-3	1H-Inden-1-one, 2-cyclopentyl-2,3-dihydro-6,7-dimethyl-5-[[3-[5-(2H-tetrazol-5-yl)-3-pyridinyl]phenyl]methoxy]- (ACI)	Bonnefous 2005 Biphenyl-indanones Allosteric potentiators	0	1	0
	866823-95-2	[H][n]1nnnc1c2cncc(c2)c3cccc(COc4cc5CC(C6CCCC6)C(=O)c5c(C)c4C)c3	866823-95-2	1H-Inden-1-one, 2-cyclopentyl-2,3-dihydro-6,7-dimethyl-5-[[3-[5-(2H-tetrazol-5-yl)-3-pyridinyl]phenyl]methoxy]- (ACI)	Bonnefous 2005 Biphenyl-indanones Allosteric potentiators	0	0	0
	226907-52-4	COCCOc1nc(N)c2NC(=O)N(Cc3ccccc3)c2n1	226907-52-4	1V136	Hayashi 2012 Treatment of Autoimmune Inflammation by a TLR7	0	1	1
	141060-39-1	O=C1C=CC(=NN1CCN2CCCCC2)c3c4C=CC=C[n]4nc3c5ccccc5	141060-39-1	3(2H)-Pyridazinone, 6-(2-phenylpyrazolo[1,5-a]pyridin-3-yl)-2-[2-(1-piperidinyl)ethyl]-, hydrochloride (1:1) (ACI)	Kuroda, S. et al., 2001 Chem. Pharmacol. Bull., 49	1	1	1
	913064-47-8	Clc1cccc2CN(c3cccc(c3)C(=O)N4CCC5(CCN(CC5)c6ccncc6)CC4)C(=O)c12	913064-47-8	3,9-Diazaspiro(5.5)Undecane, 3-(3-(7-Chloro-1,3-Dihydro-1-Oxo-2h-Isoindol-2-Yl)Benzoyl)-9-(4-Pyridinyl)-	Hawkinson et al., 2007 Pharmacological, pharmacokinetic, and primate analgesic efficacy profile of the novel bradykinin B1 Receptor antagonist ELN441958	0	1	ood
	98079-52-8	CCN1C=C(C(O)=O)C(=O)c2cc(F)c(N3CCNC(C)C3)c(F)c12	98079-52-8	3-Quinolinecarboxylic acid (NY-198)	Okezaki 1988 STRUCTURE-TISSUE DISTRIBUTION RELATIONSHIP BASED ON PHYSIOLOGICAL	1	eqv	1
	30896-57-2	Cc1nnc2C(O)N=C(c3ccccc3)c4cc(Cl)ccc4[n]12	30896-57-2	4-hydroxyalprazolam	Young, R. C.; Mitchell, R. C.; Brown, T. H.; Ganellin, C. R.; Griffiths, R.; Jones, M.; Rana, K. K.; Saunders, D.; Smith, I. R.; Sore, N. E.; Wilks, T. J. J. Med. Chem. 1988, 31, 656.	0	1	1
	69959-25-7	CN1N(c2ccccc2)C(=O)C(=C1C)[N+](C)(C)C	69959-25-7	4-Trimethylammonium Antipyrine	Allen 1992 4-Trimehtylammonium Anti	0	eqv	1
	1973489-83-6	Oc1ccc(c2cccnc12)S(=O)(=O)C3CCCC3	1973489-83-6	5-(Cyclopentylsulfonyl)-8-quinolinol	Buchler 2018 Optimization of 8?Hydroxyquinolines as Inhibitors of Catechol	0	ood	1
	131123-76-7	OC(=O)c1cc(O)c2c(Cl)cc(Cl)cc2n1	131123-76-7	5,7-Dichlorokynurenic acid	Sakaeda 2000 Conjugation with L Glutamate for in vivo Brain Drug Delivery	0	0	0
	163257-86-1	COc1cc2[s]c(nc2cc1CNC3CCCNC3c4ccccc4)C(C)(C)C	163257-86-1	5-?Benzothiazolemethana?mine, 2-?(1,?1-?dimethylethyl)?-?6-?methoxy-?N-?(2-?phenyl-?3-?piperidinyl)?-?, (2S-?cis)?-	Mente 2005 A recursive-partitioning model for blood-brain barrier permeation	1	1	1
	1839575-38-0	FC1(F)CCC(CC1)CNC(=O)c2c(Cl)ccc3ncccc32	1839575-38-0	6-Chloro-N-[(4,4-difluorocyclohexyl)methyl]-5-quinolinecarboxamide	Xiao et al., 2017 Synthesis and SAR development of quinoline analogs as novel P2X7 receptor antagonists	1	1	0
	1975174-61-8	Oc1c(F)cc(c2cccnc12)S(=O)(=O)c3ccc(cc3)C(F)(F)F	1975174-61-8	7-Fluoro-5-[[4-(trifluoromethyl)phenyl]sulfonyl]-8-quinolinol	Buchler 2018 Optimization of 8?Hydroxyquinolines as Inhibitors of Catechol	1	eqv	0
	2229052-91-7	Clc1ccc(cc1)[n]2c(nc3c(ncnc32)N4CCN(CC4)Cc5ccccc5Cl)c6ccccc6Cl	2229052-91-7	9H-Purine, 8-(2-chlorophenyl)-9-(4-chlorophenyl)-6-[4-[(2-chlorophenyl)methyl]-1-piperazinyl]- (ACI)	Amato 2018 Blocking Alcoholic Steatosis in Mice with a Peripherally Restricted	0	0	1
	52949-83-4	CC1(O)CC(O)C2C=COC(OC3OC(CO)C(O)C(O)C3O)C21	52949-83-4	Ajugol	Xue 2015 Pharmacokinetics and tissue distribution of Aucubin, Ajugol and	0	0	0
	13655-52-2	CC(C)NCC(O)COc1ccccc1CC=C	13655-52-2	Alprenolol	Muehlbacher et al., 2011 Qualititative prediction of BBB permeability on a large and refined dataset; Friden et al., 2009 Structure brain exposure relationships in rat and human using a novel data set of unbound drug concentrations in brain ISF and CSF	1	1	1
	105219-56-5	Cc1nnc2CN=C(c3ccccc3Cl)c4cc(CCC(=O)N5CCOCC5)[s]c4[n]12	105219-56-5	Apafant	Fuchs 2014 Brain penetration of WEB 2086 (Apafant) and dantrolene in Mdr1a (P-glycoprotein) and Bcrp knockout rats	0	ood	1
	84687-43-4	CC(C)(O)C1CCC(C)(O1)C2C(O)CC3(C)C4CC(OC5OC(CO)C(O)C(O)C5O)C6C(C)(C)C(CCC67CC47CCC23C)OC8OCC(O)C(O)C8O	84687-43-4	Astragaloside IV	Zhang 2006 Preclinical pharmacokinetics and tissue distribution of a natura	0	0	0
	112598-45-5; YM-26	[H][n]1ccc(c1Nc2cccc(c2)c3ccc(CN(C)C)[o]3)N(=O)=O	112598-45-5	BBCPD18 [N-(3-(5-((Dimethylamino)methyl)-2-furyl)phenyl)-3-nitro-1H-pyrrol-2-amine]; YM-26	Narayanan 2005 In silico ADME modeling prediction models for BBB permeation using a systematic variable selection method	1	0	0
	112598-52-4	O=C(NCCCOc1cccc(CN2CCCCC2)c1)c3ccccc3	112598-52-4	BBCPD21 [N-(3-(3-(1-Piperidinylmethyl)phenoxy)propyl)benzamide]	Narayanan 2005 In silico ADME modeling prediction models for BBB permeation using a systematic variable selection method	1	1	1
	112598-43-3; YM-25	[H][n]1cc(Cc2ccccc2)c(c1NCCSCc3ccc(CN(C)C)[o]3)N(=O)=O	112598-43-3	BBCPD60 [4-Benzyl-N-(2-(((5-((dimethylamino)methyl]-2-furyl)methyl)sulfanyl)ethyl)-3-nitro-1H-pyrrol-2-amine]; YM-25	Narayanan 2005 In silico ADME modeling prediction models for BBB permeation using a systematic variable selection method	1	0	0
	1215009-29-2	CN(c1c(C)n[n](C)c1C)S(=O)(=O)c2c(Cl)cc(Br)cc2Cl	1215009-83-8	Benzenesulfonamide, 4-bromo-2,6-dichloro-N-methyl-N-(1,3,5-trimethyl-1H-pyrazol-4-yl)- (ACI)	Brand 2014 Lead Optimization of a Pyrazole Sulfonamide Series of Trypanosoma	1	1	0
	36505-84-7	O=C1CC2(CCCC2)CC(=O)N1CCCCN3CCN(CC3)c4ncccn4	36505-84-7	buspirone	Young, R. C.; Mitchell, R. C.; Brown, T. H.; Ganellin, C. R.; Griffiths, R.; Jones, M.; Rana, K. K.; Saunders, D.; Smith, I. R.; Sore, N. E.; Wilks, T. J. J. Med. Chem. 1988, 31, 656.	1	1	1
	2640538-20-9	NC(CNC(=O)c1ccc2CCc3cc(Nc4ccc(F)cc4F)ccc3C(=O)c2c1)C(O)=O	2640538-20-9	C25H21F2N3O4	Tormahlen 2021 Design and Synthesis of Highly Selective Brain Penetrant p38?	0	0	0
	77063-13-9	CCCCCCOC(=O)CCCc1ccc(cc1)N(CCCl)CCCl	77063-13-9	Chlorambucil hexyl ester	Greig1990_Article_PhysicochemicalAndPharmacokine	0	0	1
	59729-33-8	CN(C)CCCC1(OCc2cc(ccc21)C#N)c3ccc(F)cc3	59729-33-8	Citalopram	Zhang 2016 Integrating in silico and in vitro approaches to predict drug accessibility to the central nervous system	1	1	1
	943151-86-8	CC(=O)OC12COC1CC(O)C3(C)C2C(OC(=O)c4ccccc4)C5(O)CC(OC(=O)C(O)C(NC(=O)c6ccccc6)c7ccccc7)C(C)=C(C(OC(=O)NCC(O)=O)C3=O)C5(C)C	943151-86-8	CNDR-3	Brunden 2011 The characterization of microtubule-stabilizing drugs as possible therapeutic agents for Alzheimer's disease and related tauopathies	0	0	0
	479-13-0	Oc1ccc2c(OC(=O)c3c4ccc(O)cc4[o]c23)c1	479-13-0	Coumestrol	Enokizono 2008 Quantitative Investigation of the Role of Breast Cancer Resistance Protein in Limiting Brain and Testis Penetration of Xenobiotic Compounds	1	eqv	ood
	130848-06-5	CC=C(C)C(=O)OC1Cc2cc3C=CC(=O)Oc3cc2OC1(C)C	130848-06-5	Decursinol angelate	Mahat 2013 Biopharmaceutical characterization of decursin and their	1	eqv	1
	57-48-7	OCC(O)C(O)C(O)C(=O)CO	57-48-7	D-Fructose	Oldendorf 1971 Brain uptake of radiolabeled amino acids, amines,	0	0	0
	58-73-1	CN(C)CCOC(c1ccccc1)c2ccccc2	58-73-1	Diphenhydramine	Mahar Duan 2004 Steady-state brain concentrations of antihistamines in rats: interplay of membrane permeability, P-glycoprotein efflux and plasma protein binding	1	1	1
	51-61-6	NCCc1ccc(O)c(O)c1	51-61-6	Dopamine	Pahuja 2015 Trans-Blood Brain Barrier Delivery	0	eqv	0
	23214-92-8	COc1cccc2C(=O)c3c(O)c4CC(O)(CC(OC5CC(N)C(O)C(C)O5)c4c(O)c3C(=O)c12)C(=O)CO	23214-92-8	Doxorubicin	Gaillard 2014 Pharmacokinetics, Brain Delivery, and Efficacy in Brain	0	1	0
	271781-45-4	CCCCCCCCCCCCCCCCCC(=O)OCC(COP([O-])(=O)OCC[N+](C)(C)C)OC(=O)CCCCCNC(=O)Cc1c(C)[n](C(=O)c2ccc(Cl)cc2)c3ccc(OC)cc13	271781-45-4	DP 155	CNS Drug Reviews - 2007 - Dvir - DP?155 a Lecithin Derivative of Indomethacin is a Novel Nonsteroidal Antiinflammatory	0	ood	0
	1854875-44-7	NC(Cc1cccc(c1)C(=O)Nc2ccc(cc2)c3ccc([s]3)c4ccc5C(=O)OCc5c4)C(O)=O	1854875-44-7	D-Phenylalanine, 3-[[[4-[5-(1,3-dihydro-1-oxo-5-isobenzofuranyl)-2-thienyl]phenyl]amino]carbonyl]- (ACI)	Gynther 2016 Systemic and Brain Pharmacokinetics of Perforin Inhibitor Prodrugs	0	0	0
	33419-42-0	COc1cc(cc(OC)c1O)C2C3C(COC3=O)C(OC4OC5COC(C)OC5C(O)C4O)c6cc7OCOc7cc26	33419-42-0	Etoposide (VP-16)	Young, R. C.; Mitchell, R. C.; Brown, T. H.; Ganellin, C. R.; Griffiths, R.; Jones, M.; Rana, K. K.; Saunders, D.; Smith, I. R.; Sore, N. E.; Wilks, T. J. J. Med. Chem. 1988, 31, 656.	0	0	0
	5104-49-4	CC(C(O)=O)c1ccc(c(F)c1)c2ccccc2	5104-49-4	Flurbiprofen	Summerfield 2006	0	0	0
	54739-18-3	COCCCCC(=NOCCN)c1ccc(cc1)C(F)(F)F	54739-18-3	Fluvoxamine	Doran et al., 2005	1	eqv	1
	15291-77-7	CC1C(=O)OC2C(O)C34C5CC(C(C)(C)C)C63C(O)C(=O)OC6OC4(C(=O)O5)C12O	15291-77-7	Ginkgolide B	Lu 2015 Synthesis, in silico and in vivo blood brain barrier permeability of ginkgolide B cinnamate	0	0	0
	152459-95-5	CN1CCN(CC1)Cc2ccc(cc2)C(=O)Nc3ccc(C)c(Nc4nccc(n4)c5cccnc5)c3	152459-95-5	Imatinib (STI-571)	Feng 2018 Prediction of Human Brain Penetration of P-glycoprotein and Breast Cancer Resistance Protein Substrates Using In Vitro Transporter Studies and Animal Model	0	1	0
	1516948-48-3	Cc1nc(C2CCOCC2)[n]3c1Sc4cc(OCc5ccc6ccccc6n5)ccc43	1516948-48-3	Imidazo[5,1-b]benzothiazole, 3-methyl-6-(2-quinolinylmethoxy)-1-(tetrahydro-2H-pyran-4-yl)- (ACI)	Banerjee 2013 Discovery of benzo[d]imidazo 5,1-b thiazole as a new class of	1	1	1
	64221-86-9	CC(O)C1C2CC(SCCNC=N)=C(N2C1=O)C(O)=O	64221-86-9	Imipenem	Matsumoto 2016 Pharmacokinetics and brain penetration of carbapenems in mice	0	ood	0
	175481-36-4	COCC(NC(C)=O)C(=O)NCc1ccccc1	175481-36-4	Lacosamide	Koo 2011 Pharmacokinetics, brain distribution, and plasma protein binding of the antiepileptic drug lacosamide in rats	1	0	0
	147116-67-4	COc1ccc(cc1CNC2C3CCN(CC3)C2C(c4ccccc4)c5ccccc5)C(C)(C)C	147116-67-4	Maropitant	Mente 2005 A recursive-partitioning model for blood-brain barrier permeation	1	1	1
	76-99-3	CCC(=O)C(CC(C)N(C)C)(c1ccccc1)c2ccccc2	76-99-3	Methadone	Hassan 2009 Differential involvement of P-glycoprotein in permeability, tissue distribution, and antinociceptive activity of methadone, buprenorphine, and diprenorphine in vitro and in vivo evaluation	1	1	1
	147778-11-8	COC(=O)C1=C(O)c2ccc(Cl)cc2NC1=O	147778-11-8	Methyl 7-chloro-1,2-dihydro-4-hydroxy-2-oxo-3-quinolinecarboxylate	Rowly 1997 Effect of Plasma Protein Binding on in Vivo Activity and Brain Penetration of	0	0	0
	N-(2-Aminoethyl)-2-chloro-N-{4-[(3,5-dimethylphenyl) methoxy]phenyl}pyridine-3-carboxamide dihydrochloride	Cc1cc(C)cc(COc2ccc(cc2)N(CCN)C(=O)c3cccnc3Cl)c1	No CAS	N-(2-Aminoethyl)-2-chloro-N-{4-[(3,5-dimethylphenyl) methoxy]phenyl}pyridine-3-carboxamide dihydrochloride	Buchynskyy 2017 Discovery of N-2-aminoethyl-N-benzyloxyphenyl benzamides	0	1	1
	210880-09-4	CN(C)C(=O)CN1N=C(C=CC1=O)c2c3C=CC=C[n]3nc2c4ccccc4	210880-09-4	N,N-Dimethyl-6-oxo-3-(2-phenylpyrazolo[1,5-a]pyridin-3-yl)-1(6H)-pyridazineacetamide	Kuroda, S. et al., 2001 Chem. Pharmacol. Bull., 49	0	1	1
	1872405-20-3	ONC(=O)CCCCCC(=O)NN=Cc1ccc(cc1)c2cccnc2	1872405-20-3	Neurinostat	Ghosh 2016 Dissecting Structure-Activity-Relationships of Crebinostat Brain	0	eqv	ood
	10538-32-6	CSc1ccc2Sc3ccccc3N(CCC4CCCCN4)c2c1	10538-32-6	northioridazine	Young, R. C.; Mitchell, R. C.; Brown, T. H.; Ganellin, C. R.; Griffiths, R.; Jones, M.; Rana, K. K.; Saunders, D.; Smith, I. R.; Sore, N. E.; Wilks, T. J. J. Med. Chem. 1988, 31, 656.	1	1	1
	99614-02-5	Cc1ncc[n]1CC2CCc3c(C2=O)c4ccccc4[n]3C	99614-02-5	Ondansetron	Hakkarainen 2010 Comparison of in vitro cell models in predicting in vivo brain entry of drugs	1	1	ood
	142494-12-0	FC(F)(F)c1ccnc(c1)N2CCN(CCCCN3CCCC3=O)CC2	142494-12-0	Org13011 [1-[4-[4-[4-(Trifluoromethyl)?-?2-?pyridinyl]?-?1-?piperazinyl]?butyl]?-2-pyrrolidinone]	Kelder et al.	1	1	1
	167782-15-2	COc1cccc(CC2CCN(CC2)C3CCC(CC3)(OC)c4ccc5OCOc5c4)c1	167782-15-2	Piperidine, 1-?[4-?(1,?3-?benzodioxol-?5-?yl)?-?4-?methoxycyclohexyl]?-?4-?[(3-?methoxyphenyl)?methyl]?-?, hydrochloride, cis-	Yeleswaram 1995	1	1	ood
	85532-75-8	CCC(C)N(C)C(=O)c1cc2ccccc2c(n1)c3ccccc3Cl	85532-75-8	PK 11195	Jucaite 2012 Kinetic_analysis_and_test-retest_variability_of_th	1	1	ood
	53-60-1	CN(C)CCCN1c2ccccc2Sc3ccccc13	53-60-1	Promazine hydrochloride	Hu et al 1989	1	1	1
	91-84-9; 59-33-6	COc1ccc(CN(CCN(C)C)c2ccccn2)cc1	91-84-9; 59-33-6	Pyrilamine (Mepyramine SKB7); Pyrilamine Maleate	Narayanan 2005 In silico ADME modeling prediction models for BBB permeation using a systematic variable selection method	1	eqv	1
	110140-89-1	OC(=O)CCCCON=C(c1cccnc1)c2cccc(c2)C(F)(F)F	110140-89-1	Ridogrel	vanDamme 2008 Prediction of blood???brain partitioning A model based on ab initio calculated quantum chemical descriptors.pdf	1	ood	0
	125628-97-9	Oc1cc(cc(c1O)N(=O)=O)C(=O)c2ccccc2F	125628-97-9	Ro 41-0960	Ding 1996 Mapping_Catechol_O_Methyltransferase_in	0	1	0
	85716-59-2	OC1C(O)C(O)C(F)C(O)C1O	85716-59-2	scyllo-Inositol, 1-deoxy-1-fluoro- (9CI, ACI)	Vasdev 2009 Synthesis and preliminary biological evaluations of	0	eqv	0
	72063-39-9	COc1cc2OC(=CC(=O)c2c(O)c1C3OC(CO)C(O)C(O)C3OC4OC(CO)C(O)C(O)C4O)c5ccc(O)cc5	72063-39-9	Spinosin	Yuehan 2007 Tissue_Distribution_of_Spinosin_after_Intravenous_Administration_in_Rats	0	0	0
	557795-19-4	[H][n]1c(C)c(c(C)c1C=C2C(=O)Nc3ccc(F)cc32)C(=O)NCCN(CC)CC	557795-19-4	Sunitinib	Oberoi 2013 Pharmacokinetic Assessment of Efflux Transport in Sunitinib; EMA Approval package	1	eqv	0
	SYA 16263	Fc1ccc(CCCCN2CCN(CC2)c3ccccn3)cc1	No CAS	SYA 16263; 1-(4-(4-fluorophenyl)butyl)-4-(pyridin-2-yl)piperazine	Bricker 2019 Evaluation of SYA16263 as a new potential antipsychotic agent without catalepsy	1	1	1
	321-64-2	Nc1c2CCCCc2nc3ccccc13	321-64-2	tacrine	Friden 2009 Structure brain exposure relationships in rat and human using a novel data set of unbound drug concentrations in brain ISF and CSF	1	eqv	ood
	2281765-16-8	[H][n]1nnnc1c2ccc(cc2)C(=O)NCCc3c(C)[n]([H])c4ccccc34	2281765-16-8	TG8-69	Ganesh 2018 Peripherally Restricted, Highly Potent, Selective, Aqueous-Solubl	0	0	0
	475108-18-0	COc1cc2nccc(Oc3ccc(NC(=O)Nc4cc(C)[o]n4)c(Cl)c3)c2cc1OC	475108-18-0	Tivozanib	Wang 2020 TIVOZANIB	1	1	1
	1253641-65-4	CCc1c(n[n](c2ccc(Cl)cc2Cl)c1c3ccc([s]3)C#Cc4ccc(cc4)C(F)(F)F)C(=O)NN5CCCCC5	1253641-65-4	TM 38837	Chang et al., 2013 Discovery of 1-(2,4-Dichlorophenyl)-N-(piperidin-1-yl)-4-((pyrrolidine-1-sulfonamido)methyl)-5-(5-((4-(trifluoromethyl)phenyl)ethynyl)thiophene-2-yl)-1H-pyrazole-3-carboxamide as a Novel Peripherally Restricted Cannabinoid-1 Receptor Antagonist with Significant Weight-Loss Efficacy in Diet-Induced Obese Mice	1	0	0
	134308-13-7	Cc1ccc(cc1)C(=O)c2cc(O)c(O)c(c2)N(=O)=O	134308-13-7	Tolcapone	Hakkarainen 2010 Comparison of in vitro cell models in predicting in vivo brain entry of drugs	1	1	0
	56211-40-6	CC(C)NC(=O)NS(=O)(=O)c1cnccc1Nc2cccc(C)c2	56211-40-6	Torasemide	Lee 2005 Dose-independent Pharmacokinetics of Torasemide after	0	0	1
	302-79-4	CC1CCCC(C)(C)C=1C=CC(C)=CC=CC(C)=CC(O)=O	302-79-4	Tretinoin	US FDA approval packages; Muehlbacher et al., 2011 Qualititative prediction of BBB permeability on a large and refined dataset	1	0	1
	117-89-5	CN1CCN(CCCN2c3ccccc3Sc4ccc(cc24)C(F)(F)F)CC1	117-89-5	TrifluoroPerazine	Zhang 2016 Integrating in silico and in vitro approaches to predict drug accessibility to the central nervous system	1	1	1
	65936-23-4	Cc1cc(Br)cc(C)c1NC2NCCN=2	65936-23-4	TZ-28;(4-Bromo-2,6-dimethyl-phenyl)-(4,5-dihydro-1H-imidazol-2-yl)-amine	Timmermans, P.B.M.W.M., Brands, A. and Van Zwieten,	1	1	1
	121-34-6	COc1cc(ccc1O)C(O)=O	121-34-6	Vanillic acid	Xu 2007 HPLC method for comparative study on tissue distribution	0	0	0
	VU6009003	Cc1ccc(OC2CCN(CC2)c3c(cnc4ccc(F)cc43)C#N)cn1	No CAS	VU6009003	Bewley et al., 2017 Discovery of a novel, CNS penetrant M4 PAM chemotype based on a 6-fluoro-4-(piperidin-1-yl)quinoline-3-carbonitrile core	1	1	1
	VU6009833	Cc1n[o]c(C)c1S(=O)(=O)N2CCN(CC2)c3ccc(nn3)N4CCCC(C)(C)C4	No CAS	VU6009833;4-((4-(6-(3,3-dimethylpiperidin-1-yl)pyridazin-3-yl)piperazin-1-yl)sulfonyl)-3,5-dimethylisoxazole	Bender 2017 Discovery and optimization of 3-(4-aryl heteroarylsulfonyl)piperazin-1-yl)-6-(piperidin-1-yl)pyridazines as novel, CNS penetrant pan-muscarinic antagonists	1	0	ood
	142852-50-4	O=C(CCC1CCN(CC1)Cc2ccccc2)c3ccc4CCCCNc4c3	142852-50-4	Zanapezil	Kosasa 2000	1	1	1
	104076-38-2	C1CCN(CC1)Cc2cccc(OCCCNc3nc4ccccc4[s]3)c2	104076-38-2	Zolantidine	Narayanan 2005 In silico ADME modeling prediction models for BBB permeation using a systematic variable selection method	1	1	1
	139264-17-8	[H][n]1cc(CCN(C)C)c2cc(CC3COC(=O)N3)ccc21	139264-17-8	Zolmitriptan	Kalvass, J.C. et al. (2007) Use of plasma and brain unbound fractions to assess the extent of brain distribution of 34 drugs: comparison of unbound concentration ratios to in vivo p-glycoprotein efflux ratios. Drug Metab. Dispos. 35, 660–666	0	eqv	0
	* ood: out of domain, eqv: equivocal

## Sheet: Table S3
Table S3. External validation performance statistics for drugs and non-drugs
	Leadscope		CaseUltra
Parameters	Drugs (n=28)	Non-drugs (n=55)	Drugs (n=28)	Non-drugs (n=55)
TP	11	12	13	15
FP	1	14	2	7
TN	8	16	4	18
FN	4	6	1	4
Concordance	85.7	58.3	85	75
Sensitivity	73.3	66.7	92.9	79
Specificity	88.9	53.3	66.7	72
Positive predictivity	91.7	46.1	86.7	68.2
Negative predictivity	66.7	72.7	80	81.8
Coverage	85.7	87.3	71.4	80

## Sheet: Figure S1
Supplementary Material
Figure S1. Brain-to-plasma concentration ratio (Kp) of compounds in the training set as a function of molecular proerties

## Sheet: Figure S2-S4
	Figure S2: Training set prediction analysis by functional group for LS and CU
	Figure S3: External set prediction analysis by functional group for LS and CU
	Figure S4: Training set prediction analysis by drug classes for LS and CU (left). External set prediction analysis by drug classes for LS and CU (right)

## Sheet: Figure S5
	Figure S5: Coverage assessment of chemical functional groups for current and previously published models from Table 1.
